# Supplementary material for: Anaerobic bacteria Cetobacterium sp. nov C33 plays a crucial role in the intestinal microbial balance and regulation of gene expression to immune and metabolic responses in Nile tilapia
Source: PLoS One. 2026 May 7;21(5):e0344851. doi: 10.1371/journal.pone.0344851 (PMC13152124; doi:10.1371/journal.pone.0344851)
Supplement: S1 File — ASV_Ceto. (CSV) [file pone.0344851.s003.csv]

#NAME	C7	C8	C9	D2	D3	D4	D5
ASV0001	27807	0	0	0	0	0	0
ASV0002	0	15546	27812	0	0	0	0
ASV0003	0	0	0	5180	20885	0	0
ASV0004	0	0	0	0	0	11293	14070
ASV0005	0	0	0	0	0	19390	5735
ASV0006	0	0	0	13511	10421	0	0
ASV0007	0	0	0	0	0	14871	7106
ASV0008	0	0	0	0	0	0	0
ASV0009	0	5307	10445	0	0	0	0
ASV0010	0	0	0	0	0	0	0
ASV0011	0	0	0	0	0	0	0
ASV0012	0	0	0	1735	11835	0	0
ASV0013	0	2386	10027	0	0	0	0
ASV0014	10518	0	0	0	0	0	0
ASV0015	0	0	0	0	0	1077	9745
ASV0016	0	0	0	0	0	0	0
ASV0017	0	0	0	0	0	0	0
ASV0018	0	0	0	0	0	0	0
ASV0019	0	2465	3889	0	0	0	0
ASV0020	4011	0	0	0	0	0	0
ASV0021	0	2152	3806	0	0	0	0
ASV0022	0	0	0	497	5272	0	0
ASV0023	0	4679	760	0	0	0	0
ASV0024	0	158	4931	0	0	0	0
ASV0025	0	0	0	2897	2003	0	0
ASV0026	0	1322	3304	0	0	0	0
ASV0027	0	0	0	0	0	0	0
ASV0028	2353	0	0	0	0	0	0
ASV0029	2952	0	0	0	0	0	0
ASV0030	0	857	3573	0	0	0	0
ASV0031	0	2946	1457	0	0	0	0
ASV0032	0	1579	2549	0	0	0	0
ASV0033	1144	0	0	0	0	0	0
ASV0034	0	0	0	1850	2229	0	0
ASV0035	2279	0	0	0	0	0	0
ASV0036	2275	0	0	0	0	0	0
ASV0037	0	0	0	0	0	0	0
ASV0038	0	0	0	0	0	0	0
ASV0039	0	1776	1739	0	0	0	0
ASV0040	0	0	0	1073	2326	0	0
ASV0041	0	3147	148	0	0	0	0
ASV0042	0	0	0	0	0	0	0
ASV0043	0	0	0	0	0	0	0
ASV0044	0	0	0	0	0	2080	1030
ASV0045	0	0	0	0	0	730	2267
ASV0046	0	0	0	0	0	0	0
ASV0047	0	0	0	1434	1449	0	0
ASV0048	0	0	0	0	0	267	2594
ASV0049	0	0	0	0	0	0	0
ASV0050	0	0	0	0	0	0	0
ASV0051	0	0	0	318	2125	0	0
ASV0052	0	0	0	0	0	0	0
ASV0053	0	0	0	0	0	612	1629
ASV0054	805	0	0	0	0	0	0
ASV0055	0	0	0	0	0	1931	210
ASV0056	0	0	0	0	0	1351	742
ASV0057	0	0	0	1004	1069	0	0
ASV0058	0	0	0	0	0	1046	1008
ASV0059	0	0	0	1238	718	0	0
ASV0060	0	0	0	0	0	1254	674
ASV0061	0	0	0	831	1035	0	0
ASV0062	361	0	0	0	0	0	0
ASV0063	0	0	0	0	0	0	0
ASV0064	224	0	0	0	0	0	0
ASV0065	0	0	0	0	0	1008	558
ASV0066	0	481	1069	0	0	0	0
ASV0067	0	0	0	1351	52	0	0
ASV0068	829	0	0	0	0	0	0
ASV0069	0	0	0	0	0	1008	306
ASV0070	0	0	0	0	0	0	0
ASV0071	0	0	0	1086	163	0	0
ASV0072	0	0	0	0	0	0	0
ASV0073	0	0	0	942	264	0	0
ASV0074	0	0	0	0	0	756	368
ASV0075	0	0	0	0	0	0	0
ASV0076	0	0	0	0	0	0	0
ASV0077	0	99	1000	0	0	0	0
ASV0078	0	0	0	603	434	0	0
ASV0079	0	0	0	245	752	0	0
ASV0080	0	0	0	0	0	0	0
ASV0081	0	0	0	0	0	0	0
ASV0082	0	451	517	0	0	0	0
ASV0083	0	629	305	0	0	0	0
ASV0084	0	0	0	0	0	0	0
ASV0085	0	0	0	0	0	435	477
ASV0086	0	0	0	0	0	0	0
ASV0087	0	494	401	0	0	0	0
ASV0088	0	0	0	0	0	453	441
ASV0089	0	474	411	0	0	0	0
ASV0090	0	0	0	0	0	0	0
ASV0091	0	0	0	0	0	0	0
ASV0092	0	0	0	0	0	0	0
ASV0093	0	0	0	0	0	561	286
ASV0094	0	0	0	0	0	0	0
ASV0095	0	0	0	0	0	0	0
ASV0096	0	749	90	0	0	0	0
ASV0097	422	0	0	0	0	0	0
ASV0098	0	3	818	0	0	0	0
ASV0099	0	0	0	0	0	0	0
ASV0100	0	0	0	0	0	285	473
ASV0101	623	0	0	0	0	0	0
ASV0102	495	0	0	0	0	0	0
ASV0103	0	309	432	0	0	0	0
ASV0104	0	0	0	695	13	0	0
ASV0105	412	0	0	0	0	0	0
ASV0106	0	0	0	0	0	0	0
ASV0107	0	0	0	0	0	0	0
ASV0108	0	254	407	0	0	0	0
ASV0109	74	0	0	0	0	0	0
ASV0110	0	0	0	201	442	0	0
ASV0111	318	0	0	0	0	0	0
ASV0112	0	297	331	0	0	0	0
ASV0113	0	0	0	0	0	0	0
ASV0114	0	0	0	231	361	0	0
ASV0115	0	97	488	0	0	0	0
ASV0116	0	337	244	0	0	0	0
ASV0117	0	0	0	0	0	0	0
ASV0118	332	0	0	0	0	0	0
ASV0119	436	0	0	0	0	0	0
ASV0120	0	0	0	235	322	0	0
ASV0121	0	0	0	219	337	0	0
ASV0122	0	0	0	0	0	0	0
ASV0123	0	506	31	0	0	0	0
ASV0124	0	0	0	367	169	0	0
ASV0125	0	0	0	255	276	0	0
ASV0126	0	0	0	0	0	0	531
ASV0127	0	0	0	0	0	515	14
ASV0128	0	463	58	0	0	0	0
ASV0129	0	451	70	0	0	0	0
ASV0130	0	319	193	0	0	0	0
ASV0131	0	0	0	0	0	0	0
ASV0132	0	231	275	0	0	0	0
ASV0133	0	145	360	0	0	0	0
ASV0134	0	437	66	0	0	0	0
ASV0135	308	0	0	0	0	0	0
ASV0136	0	0	0	0	0	0	0
ASV0137	0	0	0	0	0	0	0
ASV0138	0	0	0	0	0	0	0
ASV0139	0	0	0	245	220	0	0
ASV0140	0	433	31	0	0	0	0
ASV0141	0	0	0	0	0	442	12
ASV0142	0	0	0	0	0	0	0
ASV0143	0	0	0	0	0	258	188
ASV0144	0	0	0	0	0	0	0
ASV0145	0	0	0	0	0	0	0
ASV0146	0	0	0	0	0	306	137
ASV0147	0	0	0	0	0	0	0
ASV0148	179	0	0	0	0	0	0
ASV0149	360	0	0	0	0	0	0
ASV0150	0	0	0	0	0	0	0
ASV0151	0	0	0	0	0	0	0
ASV0152	0	0	0	87	340	0	0
ASV0153	0	0	0	373	51	0	0
ASV0154	0	0	0	194	221	0	0
ASV0155	0	0	0	0	0	0	0
ASV0156	0	0	0	0	0	0	0
ASV0157	0	0	0	316	90	0	0
ASV0158	0	0	0	0	406	0	0
ASV0159	290	0	0	0	0	0	0
ASV0160	7	0	0	0	0	0	0
ASV0161	0	0	0	0	0	195	205
ASV0162	0	0	0	0	0	237	157
ASV0163	0	0	0	0	0	0	0
ASV0164	0	67	322	0	0	0	0
ASV0165	0	0	0	0	0	0	0
ASV0166	0	0	0	290	97	0	0
ASV0167	0	0	0	264	118	0	0
ASV0168	0	0	0	221	160	0	0
ASV0169	0	0	0	0	0	0	0
ASV0170	0	0	0	0	0	240	129
ASV0171	0	0	0	0	0	0	0
ASV0172	181	0	0	0	0	0	0
ASV0173	0	0	0	223	134	0	0
ASV0174	0	0	0	197	160	0	0
ASV0175	0	0	0	0	0	186	170
ASV0176	220	0	0	0	0	0	0
ASV0177	352	0	0	0	0	0	0
ASV0178	0	0	0	0	0	0	0
ASV0179	0	41	306	0	0	0	0
ASV0180	0	0	0	0	0	0	0
ASV0181	0	0	0	0	0	0	0
ASV0182	55	0	0	0	0	0	0
ASV0183	0	0	0	142	192	0	0
ASV0184	0	0	0	0	0	222	111
ASV0185	0	0	0	0	0	207	126
ASV0186	0	0	0	0	0	0	0
ASV0187	0	0	0	0	0	326	0
ASV0188	0	0	0	0	0	0	0
ASV0189	0	0	0	0	0	242	83
ASV0190	313	0	0	0	0	0	0
ASV0191	198	0	0	0	0	0	0
ASV0192	0	0	0	155	168	0	0
ASV0193	309	0	0	0	0	0	0
ASV0194	0	134	186	0	0	0	0
ASV0195	0	0	0	0	0	147	165
ASV0196	0	0	0	170	141	0	0
ASV0197	0	100	207	0	0	0	0
ASV0198	0	64	243	0	0	0	0
ASV0199	0	0	0	256	51	0	0
ASV0200	0	0	0	0	0	180	127
ASV0201	0	0	0	0	0	195	110
ASV0202	188	0	0	0	0	0	0
ASV0203	0	0	0	0	0	0	0
ASV0204	0	0	0	0	0	202	93
ASV0205	0	0	0	0	0	0	0
ASV0206	17	0	0	0	0	0	0
ASV0207	0	0	0	150	142	0	0
ASV0208	0	221	69	0	0	0	0
ASV0209	0	0	0	189	100	0	0
ASV0210	0	0	0	0	0	211	76
ASV0211	0	0	0	0	0	229	56
ASV0212	0	65	217	0	0	0	0
ASV0213	0	7	275	0	0	0	0
ASV0214	0	0	0	278	0	0	0
ASV0215	0	0	0	0	0	0	0
ASV0216	0	0	0	0	0	150	122
ASV0217	0	0	0	39	231	0	0
ASV0218	0	0	0	0	0	0	0
ASV0219	0	0	0	137	132	0	0
ASV0220	0	0	0	79	190	0	0
ASV0221	0	153	115	0	0	0	0
ASV0222	0	0	0	0	0	268	0
ASV0223	72	0	0	0	0	0	0
ASV0224	0	0	0	135	125	0	0
ASV0225	133	0	0	0	0	0	0
ASV0226	0	0	0	0	0	161	98
ASV0227	0	145	113	0	0	0	0
ASV0228	122	0	0	0	0	0	0
ASV0229	0	0	0	128	126	0	0
ASV0230	213	0	0	0	0	0	0
ASV0231	0	0	0	0	0	0	0
ASV0232	0	0	0	86	163	0	0
ASV0233	0	29	217	0	0	0	0
ASV0234	173	0	0	0	0	0	0
ASV0235	0	232	11	0	0	0	0
ASV0236	0	211	32	0	0	0	0
ASV0237	0	0	0	0	0	139	104
ASV0238	127	0	0	0	0	0	0
ASV0239	0	0	0	0	0	0	0
ASV0240	0	0	0	99	139	0	0
ASV0241	0	219	17	0	0	0	0
ASV0242	0	0	0	155	80	0	0
ASV0243	0	0	0	134	101	0	0
ASV0244	0	0	0	0	0	0	0
ASV0245	124	0	0	0	0	0	0
ASV0246	0	213	18	0	0	0	0
ASV0247	0	0	0	109	122	0	0
ASV0248	0	0	0	0	0	117	114
ASV0249	0	0	0	0	0	230	0
ASV0250	69	78	82	0	0	0	0
ASV0251	0	0	0	95	134	0	0
ASV0252	0	0	0	70	158	0	0
ASV0253	0	0	0	0	0	0	0
ASV0254	0	0	0	123	100	0	0
ASV0255	0	0	0	0	0	87	132
ASV0256	0	0	0	194	24	0	0
ASV0257	197	0	0	0	0	0	0
ASV0258	0	0	0	0	0	0	0
ASV0259	0	84	131	0	0	0	0
ASV0260	0	0	0	0	0	155	59
ASV0261	0	0	0	31	180	0	0
ASV0262	0	0	0	0	0	211	0
ASV0263	0	147	63	0	0	0	0
ASV0264	83	0	0	0	0	0	0
ASV0265	0	0	0	0	0	155	52
ASV0266	0	0	0	0	0	60	147
ASV0267	0	0	0	0	0	0	0
ASV0268	0	0	0	95	109	0	0
ASV0269	0	0	0	95	109	0	0
ASV0270	156	0	0	0	0	0	0
ASV0271	0	0	0	17	184	0	0
ASV0272	131	0	0	0	0	0	0
ASV0273	0	199	0	0	0	0	0
ASV0274	0	0	0	0	0	0	0
ASV0275	0	0	0	111	88	0	0
ASV0276	0	0	0	0	0	199	0
ASV0277	0	0	0	0	0	198	0
ASV0278	0	0	0	0	0	0	0
ASV0279	28	0	0	0	0	0	0
ASV0280	0	42	155	0	0	0	0
ASV0281	0	0	0	152	45	0	0
ASV0282	0	0	0	18	179	0	0
ASV0283	0	0	0	0	0	0	0
ASV0284	0	0	0	0	0	124	72
ASV0285	0	0	0	0	0	84	112
ASV0286	0	76	119	0	0	0	0
ASV0287	0	193	0	0	0	0	0
ASV0288	0	0	0	0	0	147	46
ASV0289	151	0	0	0	0	0	0
ASV0290	76	0	0	0	0	0	0
ASV0291	0	0	0	0	0	79	112
ASV0292	0	0	0	165	25	0	0
ASV0293	0	0	0	0	0	113	77
ASV0294	0	0	0	0	0	0	0
ASV0295	0	90	99	0	0	0	0
ASV0296	0	166	22	0	0	0	0
ASV0297	0	0	0	0	0	152	35
ASV0298	0	0	0	0	0	0	0
ASV0299	0	171	13	0	0	0	0
ASV0300	0	0	0	0	0	0	0
ASV0301	0	0	0	0	0	114	70
ASV0302	0	0	0	0	0	0	0
ASV0303	0	0	0	0	0	0	0
ASV0304	0	0	0	0	0	0	0
ASV0305	0	0	0	24	159	0	0
ASV0306	0	0	0	0	0	60	122
ASV0307	0	0	0	0	0	109	71
ASV0308	0	0	0	0	0	0	0
ASV0309	123	0	0	0	0	0	0
ASV0310	0	158	19	0	0	0	0
ASV0311	117	0	0	0	0	0	0
ASV0312	0	142	33	0	0	0	0
ASV0313	0	76	98	0	0	0	0
ASV0314	0	0	0	8	165	0	0
ASV0315	0	0	0	91	81	0	0
ASV0316	122	0	0	0	0	0	0
ASV0317	0	0	0	0	0	0	0
ASV0318	113	0	0	0	0	0	0
ASV0319	0	0	0	170	0	0	0
ASV0320	0	0	0	0	0	128	42
ASV0321	0	0	0	0	0	0	0
ASV0322	0	0	0	169	0	0	0
ASV0323	0	0	0	160	9	0	0
ASV0324	0	0	0	0	0	0	0
ASV0325	102	0	0	0	0	0	0
ASV0326	0	0	0	0	0	0	0
ASV0327	0	0	0	168	0	0	0
ASV0328	0	0	0	157	11	0	0
ASV0329	0	0	0	68	100	0	0
ASV0330	0	0	0	39	129	0	0
ASV0331	0	139	28	0	0	0	0
ASV0332	0	0	0	0	0	153	14
ASV0333	0	0	0	0	0	0	0
ASV0334	0	0	0	0	0	0	0
ASV0335	0	82	83	0	0	0	0
ASV0336	0	49	116	0	0	0	0
ASV0337	156	0	0	0	0	0	0
ASV0338	0	79	84	0	0	0	0
ASV0339	148	0	0	0	0	0	0
ASV0340	0	0	0	0	0	0	0
ASV0341	0	0	0	0	0	131	27
ASV0342	0	0	0	0	0	0	0
ASV0343	0	0	0	0	0	156	0
ASV0344	0	0	0	0	0	155	0
ASV0345	0	0	0	0	0	0	0
ASV0346	63	0	0	0	0	0	0
ASV0347	0	0	0	0	0	0	0
ASV0348	0	0	0	0	0	152	0
ASV0349	2	0	0	0	0	0	0
ASV0350	0	0	0	26	125	0	0
ASV0351	0	0	0	89	61	0	0
ASV0352	0	0	0	56	93	0	0
ASV0353	0	148	0	0	0	0	0
ASV0354	0	0	0	28	120	0	0
ASV0355	0	0	0	80	67	0	0
ASV0356	0	0	0	0	0	98	49
ASV0357	0	0	0	0	0	0	0
ASV0358	0	54	90	0	0	0	0
ASV0359	0	0	0	0	0	0	0
ASV0360	0	0	0	143	0	0	0
ASV0361	0	0	0	44	99	0	0
ASV0362	0	0	0	0	0	136	7
ASV0363	0	0	0	0	0	0	0
ASV0364	0	36	105	0	0	0	0
ASV0365	0	8	133	0	0	0	0
ASV0366	0	0	0	0	0	0	0
ASV0367	0	0	0	103	38	0	0
ASV0368	0	0	0	0	0	0	0
ASV0369	0	0	0	87	53	0	0
ASV0370	0	0	0	68	70	0	0
ASV0371	0	0	0	0	0	0	0
ASV0372	72	0	0	0	0	0	0
ASV0373	0	0	0	83	54	0	0
ASV0374	0	0	0	0	0	130	7
ASV0375	44	46	46	0	0	0	0
ASV0376	0	47	89	0	0	0	0
ASV0377	0	0	0	0	0	0	0
ASV0378	0	0	0	27	109	0	0
ASV0379	0	0	0	0	0	82	54
ASV0380	135	0	0	0	0	0	0
ASV0381	0	0	135	0	0	0	0
ASV0382	0	0	0	0	0	46	89
ASV0383	85	0	0	0	0	0	0
ASV0384	0	0	0	0	0	134	0
ASV0385	0	133	0	0	0	0	0
ASV0386	0	0	0	0	0	0	0
ASV0387	0	84	48	0	0	0	0
ASV0388	0	0	0	0	0	132	0
ASV0389	0	111	20	0	0	0	0
ASV0390	0	64	67	0	0	0	0
ASV0391	0	0	0	0	0	130	0
ASV0392	0	0	0	0	0	0	0
ASV0393	100	0	0	0	0	0	0
ASV0394	40	0	0	0	0	0	0
ASV0395	0	0	0	77	50	0	0
ASV0396	0	0	0	13	114	0	0
ASV0397	0	113	13	0	0	0	0
ASV0398	0	100	26	0	0	0	0
ASV0399	0	0	0	0	0	74	52
ASV0400	0	32	93	0	0	0	0
ASV0401	0	0	0	34	90	0	0
ASV0402	0	0	0	0	0	0	0
ASV0403	84	0	0	0	0	0	0
ASV0404	0	37	86	0	0	0	0
ASV0405	0	0	0	0	0	0	0
ASV0406	0	0	0	0	0	0	123
ASV0407	0	0	0	0	0	0	0
ASV0408	15	0	0	0	0	0	0
ASV0409	0	54	67	0	0	0	0
ASV0410	87	0	0	0	0	0	0
ASV0411	0	24	96	0	0	0	0
ASV0412	0	0	0	78	42	0	0
ASV0413	0	0	0	0	0	73	47
ASV0414	0	0	0	0	0	0	0
ASV0415	0	119	0	0	0	0	0
ASV0416	0	113	6	0	0	0	0
ASV0417	0	36	83	0	0	0	0
ASV0418	70	0	0	0	0	0	0
ASV0419	98	0	0	0	0	0	0
ASV0420	0	0	0	64	54	0	0
ASV0421	0	0	0	0	0	0	0
ASV0422	0	0	0	74	43	0	0
ASV0423	0	0	0	0	0	67	50
ASV0424	85	0	0	0	0	0	0
ASV0425	0	116	0	0	0	0	0
ASV0426	0	112	3	0	0	0	0
ASV0427	0	74	41	0	0	0	0
ASV0428	0	0	0	0	0	0	0
ASV0429	0	0	0	0	0	0	0
ASV0430	0	0	0	102	12	0	0
ASV0431	0	0	0	0	0	114	0
ASV0432	0	0	0	0	0	38	76
ASV0433	0	98	15	0	0	0	0
ASV0434	0	0	0	45	66	0	0
ASV0435	0	0	0	0	111	0	0
ASV0436	0	0	0	0	0	0	0
ASV0437	0	0	0	0	0	0	0
ASV0438	63	0	0	0	0	0	0
ASV0439	0	96	14	0	0	0	0
ASV0440	0	49	61	0	0	0	0
ASV0441	0	35	75	0	0	0	0
ASV0442	0	0	0	0	0	40	70
ASV0443	0	0	0	0	0	0	0
ASV0444	100	0	0	0	0	0	0
ASV0445	0	0	0	69	40	0	0
ASV0446	0	0	0	0	0	89	20
ASV0447	0	0	0	0	0	74	35
ASV0448	0	0	0	0	0	63	46
ASV0449	0	0	108	0	0	0	0
ASV0450	0	0	0	0	0	0	0
ASV0451	0	46	61	0	0	0	0
ASV0452	0	0	0	0	0	0	0
ASV0453	11	0	0	0	0	0	0
ASV0454	0	7	99	0	0	0	0
ASV0455	0	0	0	0	0	106	0
ASV0456	0	0	0	0	0	92	14
ASV0457	0	0	0	0	0	46	60
ASV0458	0	0	0	0	0	0	106
ASV0459	0	0	0	0	0	0	0
ASV0460	0	19	85	0	0	0	0
ASV0461	0	0	0	0	0	0	0
ASV0462	103	0	0	0	0	0	0
ASV0463	0	0	0	103	0	0	0
ASV0464	0	0	0	0	0	87	16
ASV0465	102	0	0	0	0	0	0
ASV0466	0	0	102	0	0	0	0
ASV0467	0	0	102	0	0	0	0
ASV0468	0	0	0	0	0	0	0
ASV0469	0	0	0	102	0	0	0
ASV0470	0	0	0	0	0	55	47
ASV0471	95	0	0	0	0	0	0
ASV0472	0	4	97	0	0	0	0
ASV0473	0	0	0	60	41	0	0
ASV0474	0	0	100	0	0	0	0
ASV0475	0	0	0	61	39	0	0
ASV0476	0	0	0	0	0	76	24
ASV0477	11	0	0	0	0	0	0
ASV0478	0	99	0	0	0	0	0
ASV0479	0	92	6	0	0	0	0
ASV0480	43	0	0	0	0	0	0
ASV0481	0	0	0	51	46	0	0
ASV0482	0	0	0	0	97	0	0
ASV0483	82	0	0	0	0	0	0
ASV0484	67	0	0	0	0	0	0
ASV0485	0	0	0	0	0	0	0
ASV0486	0	0	0	11	84	0	0
ASV0487	0	0	0	0	0	0	0
ASV0488	0	0	0	0	0	0	0
ASV0489	0	0	0	0	0	0	0
ASV0490	0	0	0	0	0	94	0
ASV0491	0	0	0	0	0	36	58
ASV0492	0	0	0	0	0	0	0
ASV0493	0	0	0	0	0	0	0
ASV0494	0	0	0	0	0	0	0
ASV0495	41	0	0	0	0	0	0
ASV0496	0	0	0	0	0	0	0
ASV0497	0	0	0	0	0	0	0
ASV0498	0	0	0	0	0	0	0
ASV0499	0	92	0	0	0	0	0
ASV0500	0	68	24	0	0	0	0
ASV0501	34	0	0	0	0	0	0
ASV0502	0	0	0	0	0	0	0
ASV0503	0	0	0	0	0	0	0
ASV0504	0	0	90	0	0	0	0
ASV0505	0	0	90	0	0	0	0
ASV0506	0	0	0	0	0	0	0
ASV0507	0	0	0	0	0	81	9
ASV0508	16	0	0	0	0	0	0
ASV0509	39	0	0	0	0	0	0
ASV0510	46	0	0	0	0	0	0
ASV0511	89	0	0	0	0	0	0
ASV0512	0	68	21	0	0	0	0
ASV0513	0	0	0	64	25	0	0
ASV0514	0	0	0	63	26	0	0
ASV0515	0	0	0	40	49	0	0
ASV0516	0	0	0	88	0	0	0
ASV0517	0	0	0	73	15	0	0
ASV0518	0	0	0	0	0	88	0
ASV0519	0	0	0	0	0	0	0
ASV0520	0	63	24	0	0	0	0
ASV0521	0	0	86	0	0	0	0
ASV0522	0	0	0	0	0	0	0
ASV0523	0	0	0	26	60	0	0
ASV0524	0	0	0	0	0	0	0
ASV0525	0	0	0	76	9	0	0
ASV0526	0	0	0	0	0	9	76
ASV0527	84	0	0	0	0	0	0
ASV0528	0	0	0	52	32	0	0
ASV0529	0	0	0	0	0	84	0
ASV0530	0	0	0	0	0	84	0
ASV0531	0	0	0	0	0	0	0
ASV0532	35	0	0	0	0	0	0
ASV0533	0	83	0	0	0	0	0
ASV0534	0	0	0	59	24	0	0
ASV0535	0	0	0	0	0	0	0
ASV0536	82	0	0	0	0	0	0
ASV0537	0	0	0	0	0	0	0
ASV0538	81	0	0	0	0	0	0
ASV0539	0	0	0	38	43	0	0
ASV0540	0	0	0	0	0	81	0
ASV0541	0	0	0	0	0	55	26
ASV0542	0	0	0	0	0	43	38
ASV0543	0	0	0	0	0	0	0
ASV0544	0	0	0	0	0	0	0
ASV0545	0	0	0	0	0	0	0
ASV0546	0	80	0	0	0	0	0
ASV0547	0	0	0	5	75	0	0
ASV0548	0	0	0	0	0	80	0
ASV0549	0	0	0	0	0	0	0
ASV0550	34	0	0	0	0	0	0
ASV0551	79	0	0	0	0	0	0
ASV0552	0	34	45	0	0	0	0
ASV0553	0	0	0	79	0	0	0
ASV0554	0	0	0	0	0	37	42
ASV0555	0	0	0	0	0	0	0
ASV0556	73	0	0	0	0	0	0
ASV0557	0	78	0	0	0	0	0
ASV0558	0	0	0	78	0	0	0
ASV0559	0	0	0	35	43	0	0
ASV0560	0	0	0	6	72	0	0
ASV0561	0	0	0	0	0	22	56
ASV0562	47	0	0	0	0	0	0
ASV0563	0	0	0	72	5	0	0
ASV0564	0	0	0	65	12	0	0
ASV0565	0	0	0	32	45	0	0
ASV0566	0	0	0	0	77	0	0
ASV0567	0	0	0	0	0	77	0
ASV0568	0	0	0	0	0	77	0
ASV0569	0	0	0	0	0	56	21
ASV0570	0	0	0	0	0	48	29
ASV0571	0	0	0	0	0	43	34
ASV0572	17	0	0	0	0	0	0
ASV0573	0	33	43	0	0	0	0
ASV0574	0	65	10	0	0	0	0
ASV0575	0	0	0	0	0	75	0
ASV0576	0	0	0	0	0	50	25
ASV0577	0	74	0	0	0	0	0
ASV0578	0	0	0	0	0	0	0
ASV0579	0	0	0	0	0	0	0
ASV0580	0	0	0	0	0	48	26
ASV0581	0	0	0	0	0	46	28
ASV0582	0	0	0	0	0	0	0
ASV0583	0	73	0	0	0	0	0
ASV0584	0	73	0	0	0	0	0
ASV0585	0	55	18	0	0	0	0
ASV0586	0	0	73	0	0	0	0
ASV0587	0	0	0	0	0	0	0
ASV0588	0	0	0	0	0	73	0
ASV0589	0	0	0	0	0	54	19
ASV0590	0	0	0	0	0	0	73
ASV0591	0	0	0	0	0	0	0
ASV0592	24	0	0	0	0	0	0
ASV0593	0	38	34	0	0	0	0
ASV0594	0	3	69	0	0	0	0
ASV0595	0	0	72	0	0	0	0
ASV0596	0	0	0	41	31	0	0
ASV0597	0	0	0	39	33	0	0
ASV0598	0	0	0	5	67	0	0
ASV0599	0	0	0	0	72	0	0
ASV0600	0	0	0	0	0	45	27
ASV0601	0	0	0	0	0	0	0
ASV0602	3	0	0	0	0	0	0
ASV0603	5	0	0	0	0	0	0
ASV0604	62	0	0	0	0	0	0
ASV0605	71	0	0	0	0	0	0
ASV0606	0	71	0	0	0	0	0
ASV0607	0	66	5	0	0	0	0
ASV0608	0	65	6	0	0	0	0
ASV0609	0	0	0	0	0	0	0
ASV0610	0	0	0	37	34	0	0
ASV0611	0	0	0	26	45	0	0
ASV0612	0	0	0	8	63	0	0
ASV0613	0	0	0	0	0	59	12
ASV0614	0	0	0	0	0	0	0
ASV0615	0	0	0	0	0	0	0
ASV0616	0	0	0	0	0	0	0
ASV0617	0	53	17	0	0	0	0
ASV0618	0	0	0	0	0	70	0
ASV0619	0	0	0	0	0	0	0
ASV0620	8	0	0	0	0	0	0
ASV0621	0	69	0	0	0	0	0
ASV0622	0	54	15	0	0	0	0
ASV0623	0	0	69	0	0	0	0
ASV0624	0	0	0	0	0	0	0
ASV0625	0	0	0	69	0	0	0
ASV0626	0	0	0	0	69	0	0
ASV0627	0	0	0	0	0	37	32
ASV0628	0	0	0	0	0	35	34
ASV0629	0	0	0	0	0	0	0
ASV0630	0	0	0	0	0	0	0
ASV0631	54	0	0	0	0	0	0
ASV0632	68	0	0	0	0	0	0
ASV0633	0	61	7	0	0	0	0
ASV0634	0	52	16	0	0	0	0
ASV0635	0	0	0	0	0	0	0
ASV0636	0	0	0	0	0	68	0
ASV0637	0	0	0	0	0	0	0
ASV0638	0	0	0	0	0	0	0
ASV0639	0	60	7	0	0	0	0
ASV0640	0	38	29	0	0	0	0
ASV0641	0	0	0	13	54	0	0
ASV0642	0	0	0	8	59	0	0
ASV0643	0	0	0	0	0	49	18
ASV0644	0	66	0	0	0	0	0
ASV0645	0	0	66	0	0	0	0
ASV0646	0	0	66	0	0	0	0
ASV0647	0	0	0	66	0	0	0
ASV0648	0	0	0	66	0	0	0
ASV0649	0	0	0	34	32	0	0
ASV0650	0	0	0	25	41	0	0
ASV0651	0	0	0	0	66	0	0
ASV0652	0	0	0	0	66	0	0
ASV0653	0	0	0	0	0	44	22
ASV0654	0	0	0	0	0	0	66
ASV0655	0	0	0	0	0	0	66
ASV0656	0	0	0	0	0	0	0
ASV0657	0	0	0	0	0	0	0
ASV0658	65	0	0	0	0	0	0
ASV0659	65	0	0	0	0	0	0
ASV0660	65	0	0	0	0	0	0
ASV0661	0	0	65	0	0	0	0
ASV0662	0	0	0	0	0	0	0
ASV0663	0	0	0	37	28	0	0
ASV0664	0	0	0	4	61	0	0
ASV0665	0	0	0	0	0	38	27
ASV0666	0	0	0	0	0	0	0
ASV0667	64	0	0	0	0	0	0
ASV0668	64	0	0	0	0	0	0
ASV0669	0	64	0	0	0	0	0
ASV0670	0	0	0	64	0	0	0
ASV0671	0	0	0	28	36	0	0
ASV0672	0	0	0	0	64	0	0
ASV0673	0	0	0	0	0	64	0
ASV0674	0	0	0	0	0	29	35
ASV0675	0	0	0	0	0	0	0
ASV0676	14	0	0	0	0	0	0
ASV0677	0	63	0	0	0	0	0
ASV0678	0	39	24	0	0	0	0
ASV0679	0	0	0	63	0	0	0
ASV0680	0	0	0	5	58	0	0
ASV0681	0	0	0	0	0	42	21
ASV0682	0	0	0	0	0	0	0
ASV0683	0	57	5	0	0	0	0
ASV0684	0	43	19	0	0	0	0
ASV0685	0	5	57	0	0	0	0
ASV0686	0	0	62	0	0	0	0
ASV0687	0	0	0	62	0	0	0
ASV0688	0	0	0	0	62	0	0
ASV0689	0	0	0	0	0	62	0
ASV0690	0	0	0	0	0	62	0
ASV0691	0	0	0	0	0	31	31
ASV0692	0	0	0	0	0	0	0
ASV0693	0	0	0	0	0	0	0
ASV0694	0	0	0	0	0	0	0
ASV0695	27	0	0	0	0	0	0
ASV0696	28	0	0	0	0	0	0
ASV0697	0	61	0	0	0	0	0
ASV0698	0	0	0	0	0	0	0
ASV0699	0	0	0	0	0	0	0
ASV0700	0	0	0	61	0	0	0
ASV0701	0	0	0	20	41	0	0
ASV0702	0	0	0	10	51	0	0
ASV0703	0	0	0	0	0	40	21
ASV0704	0	0	0	0	0	39	22
ASV0705	0	0	0	0	0	0	0
ASV0706	0	60	0	0	0	0	0
ASV0707	0	57	3	0	0	0	0
ASV0708	0	56	4	0	0	0	0
ASV0709	0	52	8	0	0	0	0
ASV0710	0	43	17	0	0	0	0
ASV0711	0	0	0	60	0	0	0
ASV0712	0	0	0	39	21	0	0
ASV0713	0	0	0	0	60	0	0
ASV0714	0	0	0	0	0	0	0
ASV0715	4	0	0	0	0	0	0
ASV0716	0	59	0	0	0	0	0
ASV0717	0	0	0	0	0	0	0
ASV0718	0	0	0	28	31	0	0
ASV0719	0	0	0	27	32	0	0
ASV0720	0	0	0	0	0	59	0
ASV0721	0	0	0	0	0	47	12
ASV0722	0	0	0	0	0	0	0
ASV0723	0	0	0	0	0	0	0
ASV0724	0	0	0	0	0	0	0
ASV0725	0	0	0	0	0	0	0
ASV0726	3	0	0	0	0	0	0
ASV0727	5	0	0	0	0	0	0
ASV0728	48	0	0	0	0	0	0
ASV0729	58	0	0	0	0	0	0
ASV0730	58	0	0	0	0	0	0
ASV0731	0	58	0	0	0	0	0
ASV0732	0	36	22	0	0	0	0
ASV0733	0	0	0	58	0	0	0
ASV0734	0	0	0	23	35	0	0
ASV0735	0	0	0	0	0	58	0
ASV0736	0	0	0	0	0	37	21
ASV0737	0	0	0	0	0	32	26
ASV0738	0	0	0	0	0	0	0
ASV0739	0	0	0	0	0	0	0
ASV0740	0	0	0	0	0	0	0
ASV0741	50	0	0	0	0	0	0
ASV0742	57	0	0	0	0	0	0
ASV0743	0	57	0	0	0	0	0
ASV0744	0	57	0	0	0	0	0
ASV0745	0	0	57	0	0	0	0
ASV0746	0	0	0	57	0	0	0
ASV0747	0	0	0	0	0	36	21
ASV0748	0	0	0	0	0	0	0
ASV0749	0	0	0	0	0	0	0
ASV0750	44	0	0	0	0	0	0
ASV0751	0	46	10	0	0	0	0
ASV0752	0	0	0	56	0	0	0
ASV0753	0	0	0	31	25	0	0
ASV0754	0	0	0	19	37	0	0
ASV0755	0	0	0	15	41	0	0
ASV0756	0	0	0	14	42	0	0
ASV0757	0	0	0	12	44	0	0
ASV0758	0	0	0	0	0	35	21
ASV0759	0	0	0	0	0	34	22
ASV0760	0	0	0	0	0	0	0
ASV0761	0	0	0	0	0	0	0
ASV0762	0	0	0	0	0	0	0
ASV0763	0	0	0	0	0	0	0
ASV0764	0	0	0	0	0	0	0
ASV0765	7	0	0	0	0	0	0
ASV0766	45	0	0	0	0	0	0
ASV0767	0	55	0	0	0	0	0
ASV0768	0	55	0	0	0	0	0
ASV0769	0	0	0	0	0	0	0
ASV0770	0	0	0	55	0	0	0
ASV0771	0	0	0	55	0	0	0
ASV0772	0	0	0	0	55	0	0
ASV0773	0	0	0	0	0	47	8
ASV0774	0	0	0	0	0	29	26
ASV0775	0	0	0	0	0	23	32
ASV0776	0	0	0	0	0	0	0
ASV0777	54	0	0	0	0	0	0
ASV0778	54	0	0	0	0	0	0
ASV0779	54	0	0	0	0	0	0
ASV0780	0	54	0	0	0	0	0
ASV0781	0	45	9	0	0	0	0
ASV0782	0	7	47	0	0	0	0
ASV0783	0	0	0	0	0	0	0
ASV0784	0	0	0	20	34	0	0
ASV0785	0	0	0	0	0	54	0
ASV0786	0	0	0	0	0	54	0
ASV0787	0	0	0	0	0	40	14
ASV0788	0	0	0	0	0	13	41
ASV0789	0	0	0	0	0	0	0
ASV0790	0	0	0	0	0	0	0
ASV0791	29	0	0	0	0	0	0
ASV0792	0	53	0	0	0	0	0
ASV0793	0	53	0	0	0	0	0
ASV0794	0	0	0	0	0	0	0
ASV0795	0	0	0	53	0	0	0
ASV0796	0	0	0	53	0	0	0
ASV0797	0	0	0	0	0	53	0
ASV0798	0	0	0	0	0	32	21
ASV0799	0	0	0	0	0	0	0
ASV0800	0	0	0	0	0	0	0
ASV0801	7	0	0	0	0	0	0
ASV0802	52	0	0	0	0	0	0
ASV0803	52	0	0	0	0	0	0
ASV0804	0	52	0	0	0	0	0
ASV0805	0	52	0	0	0	0	0
ASV0806	0	0	52	0	0	0	0
ASV0807	0	0	52	0	0	0	0
ASV0808	0	0	0	0	0	0	0
ASV0809	0	0	0	0	0	0	0
ASV0810	0	0	0	25	27	0	0
ASV0811	0	0	0	18	34	0	0
ASV0812	0	0	0	0	52	0	0
ASV0813	0	0	0	0	0	52	0
ASV0814	0	0	0	0	0	30	22
ASV0815	0	0	0	0	0	0	52
ASV0816	0	0	0	0	0	0	0
ASV0817	0	0	0	0	0	0	0
ASV0818	0	0	0	0	0	0	0
ASV0819	0	0	0	0	0	0	0
ASV0820	0	0	0	0	0	0	0
ASV0821	17	0	0	0	0	0	0
ASV0822	51	0	0	0	0	0	0
ASV0823	51	0	0	0	0	0	0
ASV0824	51	0	0	0	0	0	0
ASV0825	0	51	0	0	0	0	0
ASV0826	0	51	0	0	0	0	0
ASV0827	0	51	0	0	0	0	0
ASV0828	0	39	12	0	0	0	0
ASV0829	0	0	51	0	0	0	0
ASV0830	0	0	0	51	0	0	0
ASV0831	0	0	0	51	0	0	0
ASV0832	0	0	0	51	0	0	0
ASV0833	0	0	0	45	6	0	0
ASV0834	0	0	0	18	33	0	0
ASV0835	0	0	0	4	47	0	0
ASV0836	0	0	0	0	51	0	0
ASV0837	0	0	0	0	0	51	0
ASV0838	0	0	0	0	0	36	15
ASV0839	0	0	0	0	0	0	51
ASV0840	0	0	0	0	0	0	51
ASV0841	0	0	0	0	0	0	0
ASV0842	0	0	0	0	0	0	0
ASV0843	12	0	0	0	0	0	0
ASV0844	50	0	0	0	0	0	0
ASV0845	50	0	0	0	0	0	0
ASV0846	0	50	0	0	0	0	0
ASV0847	0	50	0	0	0	0	0
ASV0848	0	50	0	0	0	0	0
ASV0849	0	0	50	0	0	0	0
ASV0850	0	0	0	0	0	0	0
ASV0851	0	0	0	0	0	0	0
ASV0852	0	0	0	43	7	0	0
ASV0853	0	0	0	28	22	0	0
ASV0854	0	0	0	25	25	0	0
ASV0855	0	0	0	3	47	0	0
ASV0856	0	0	0	0	0	39	11
ASV0857	0	0	0	0	0	18	32
ASV0858	0	0	0	0	0	0	0
ASV0859	0	0	0	0	0	0	0
ASV0860	6	0	0	0	0	0	0
ASV0861	7	0	0	0	0	0	0
ASV0862	9	0	0	0	0	0	0
ASV0863	18	0	0	0	0	0	0
ASV0864	49	0	0	0	0	0	0
ASV0865	49	0	0	0	0	0	0
ASV0866	0	49	0	0	0	0	0
ASV0867	0	49	0	0	0	0	0
ASV0868	0	44	5	0	0	0	0
ASV0869	0	0	49	0	0	0	0
ASV0870	0	0	0	0	0	0	0
ASV0871	0	0	0	0	0	0	0
ASV0872	0	0	0	0	0	0	0
ASV0873	0	0	0	0	0	0	0
ASV0874	0	0	0	49	0	0	0
ASV0875	0	0	0	49	0	0	0
ASV0876	0	0	0	49	0	0	0
ASV0877	0	0	0	21	28	0	0
ASV0878	0	0	0	0	49	0	0
ASV0879	0	0	0	0	0	49	0
ASV0880	0	0	0	0	0	0	0
ASV0881	28	0	0	0	0	0	0
ASV0882	48	0	0	0	0	0	0
ASV0883	48	0	0	0	0	0	0
ASV0884	48	0	0	0	0	0	0
ASV0885	48	0	0	0	0	0	0
ASV0886	0	48	0	0	0	0	0
ASV0887	0	48	0	0	0	0	0
ASV0888	0	0	48	0	0	0	0
ASV0889	0	0	0	0	0	0	0
ASV0890	0	0	0	0	0	0	0
ASV0891	0	0	0	48	0	0	0
ASV0892	0	0	0	48	0	0	0
ASV0893	0	0	0	25	23	0	0
ASV0894	0	0	0	0	48	0	0
ASV0895	0	0	0	0	0	25	23
ASV0896	0	0	0	0	0	0	0
ASV0897	0	0	0	0	0	0	0
ASV0898	0	0	0	0	0	0	0
ASV0899	3	0	0	0	0	0	0
ASV0900	29	0	0	0	0	0	0
ASV0901	0	47	0	0	0	0	0
ASV0902	0	28	19	0	0	0	0
ASV0903	0	22	25	0	0	0	0
ASV0904	0	0	0	0	0	0	0
ASV0905	0	0	0	47	0	0	0
ASV0906	0	0	0	26	21	0	0
ASV0907	0	0	0	18	29	0	0
ASV0908	0	0	0	0	47	0	0
ASV0909	0	0	0	0	0	34	13
ASV0910	0	0	0	0	0	32	15
ASV0911	0	0	0	0	0	0	0
ASV0912	0	0	0	0	0	0	0
ASV0913	0	0	0	0	0	0	0
ASV0914	0	0	0	0	0	0	0
ASV0915	0	0	0	0	0	0	0
ASV0916	0	0	0	0	0	0	0
ASV0917	7	0	0	0	0	0	0
ASV0918	46	0	0	0	0	0	0
ASV0919	0	46	0	0	0	0	0
ASV0920	0	46	0	0	0	0	0
ASV0921	0	20	26	0	0	0	0
ASV0922	0	0	0	0	0	0	0
ASV0923	0	0	0	0	0	0	0
ASV0924	0	0	0	0	0	0	0
ASV0925	0	0	0	46	0	0	0
ASV0926	0	0	0	0	46	0	0
ASV0927	0	0	0	0	0	42	4
ASV0928	0	0	0	0	0	27	19
ASV0929	0	0	0	0	0	0	0
ASV0930	0	0	0	0	0	0	0
ASV0931	0	0	0	0	0	0	0
ASV0932	0	0	0	0	0	0	0
ASV0933	5	0	0	0	0	0	0
ASV0934	0	45	0	0	0	0	0
ASV0935	0	45	0	0	0	0	0
ASV0936	0	45	0	0	0	0	0
ASV0937	0	37	8	0	0	0	0
ASV0938	0	0	0	0	0	0	0
ASV0939	0	0	0	14	31	0	0
ASV0940	0	0	0	0	0	0	0
ASV0941	0	0	0	0	0	0	0
ASV0942	0	0	0	0	0	0	0
ASV0943	26	0	0	0	0	0	0
ASV0944	44	0	0	0	0	0	0
ASV0945	0	44	0	0	0	0	0
ASV0946	0	44	0	0	0	0	0
ASV0947	0	44	0	0	0	0	0
ASV0948	0	44	0	0	0	0	0
ASV0949	0	0	44	0	0	0	0
ASV0950	0	0	44	0	0	0	0
ASV0951	0	0	44	0	0	0	0
ASV0952	0	0	0	0	0	0	0
ASV0953	0	0	0	44	0	0	0
ASV0954	0	0	0	0	44	0	0
ASV0955	0	0	0	0	0	0	44
ASV0956	0	0	0	0	0	0	44
ASV0957	0	0	0	0	0	0	0
ASV0958	0	0	0	0	0	0	0
ASV0959	0	0	0	0	0	0	0
ASV0960	0	0	0	0	0	0	0
ASV0961	0	0	0	0	0	0	0
ASV0962	43	0	0	0	0	0	0
ASV0963	43	0	0	0	0	0	0
ASV0964	0	43	0	0	0	0	0
ASV0965	0	23	20	0	0	0	0
ASV0966	0	0	43	0	0	0	0
ASV0967	0	0	43	0	0	0	0
ASV0968	0	0	0	0	0	0	0
ASV0969	0	0	0	0	0	0	0
ASV0970	0	0	0	43	0	0	0
ASV0971	0	0	0	43	0	0	0
ASV0972	0	0	0	43	0	0	0
ASV0973	0	0	0	23	20	0	0
ASV0974	0	0	0	18	25	0	0
ASV0975	0	0	0	3	40	0	0
ASV0976	0	0	0	0	43	0	0
ASV0977	0	0	0	0	0	43	0
ASV0978	0	0	0	0	0	23	20
ASV0979	0	0	0	0	0	17	26
ASV0980	0	0	0	0	0	0	0
ASV0981	0	0	0	0	0	0	0
ASV0982	0	0	0	0	0	0	0
ASV0983	0	0	0	0	0	0	0
ASV0984	6	0	0	0	0	0	0
ASV0985	21	0	0	0	0	0	0
ASV0986	27	0	0	0	0	0	0
ASV0987	39	0	0	0	0	0	0
ASV0988	42	0	0	0	0	0	0
ASV0989	42	0	0	0	0	0	0
ASV0990	42	0	0	0	0	0	0
ASV0991	0	18	24	0	0	0	0
ASV0992	0	0	42	0	0	0	0
ASV0993	0	0	42	0	0	0	0
ASV0994	0	0	0	0	0	0	0
ASV0995	0	0	0	0	0	0	0
ASV0996	0	0	0	42	0	0	0
ASV0997	0	0	0	42	0	0	0
ASV0998	0	0	0	26	16	0	0
ASV0999	0	0	0	0	0	42	0
ASV1000	0	0	0	0	0	42	0
ASV1001	0	0	0	0	0	0	0
ASV1002	0	0	0	0	0	0	0
ASV1003	0	0	0	0	0	0	0
ASV1004	0	0	0	0	0	0	0
ASV1005	9	0	0	0	0	0	0
ASV1006	41	0	0	0	0	0	0
ASV1007	41	0	0	0	0	0	0
ASV1008	41	0	0	0	0	0	0
ASV1009	41	0	0	0	0	0	0
ASV1010	41	0	0	0	0	0	0
ASV1011	0	41	0	0	0	0	0
ASV1012	0	41	0	0	0	0	0
ASV1013	0	41	0	0	0	0	0
ASV1014	0	41	0	0	0	0	0
ASV1015	0	41	0	0	0	0	0
ASV1016	0	41	0	0	0	0	0
ASV1017	0	8	33	0	0	0	0
ASV1018	0	0	41	0	0	0	0
ASV1019	0	0	0	41	0	0	0
ASV1020	0	0	0	25	16	0	0
ASV1021	0	0	0	14	27	0	0
ASV1022	0	0	0	3	38	0	0
ASV1023	0	0	0	0	41	0	0
ASV1024	0	0	0	0	41	0	0
ASV1025	0	0	0	0	0	41	0
ASV1026	0	0	0	0	0	39	2
ASV1027	0	0	0	0	0	36	5
ASV1028	0	0	0	0	0	24	17
ASV1029	0	0	0	0	0	17	24
ASV1030	0	0	0	0	0	0	0
ASV1031	0	0	0	0	0	0	0
ASV1032	0	0	0	0	0	0	0
ASV1033	0	0	0	0	0	0	0
ASV1034	0	0	0	0	0	0	0
ASV1035	24	0	0	0	0	0	0
ASV1036	35	0	0	0	0	0	0
ASV1037	40	0	0	0	0	0	0
ASV1038	40	0	0	0	0	0	0
ASV1039	0	40	0	0	0	0	0
ASV1040	0	40	0	0	0	0	0
ASV1041	0	40	0	0	0	0	0
ASV1042	0	40	0	0	0	0	0
ASV1043	0	38	2	0	0	0	0
ASV1044	0	37	3	0	0	0	0
ASV1045	0	0	0	0	0	0	0
ASV1046	0	0	0	0	0	0	0
ASV1047	0	0	0	40	0	0	0
ASV1048	0	0	0	40	0	0	0
ASV1049	0	0	0	20	20	0	0
ASV1050	0	0	0	8	32	0	0
ASV1051	0	0	0	0	40	0	0
ASV1052	0	0	0	0	40	0	0
ASV1053	0	0	0	0	0	40	0
ASV1054	0	0	0	0	0	40	0
ASV1055	0	0	0	0	0	40	0
ASV1056	0	0	0	0	0	23	17
ASV1057	0	0	0	0	0	22	18
ASV1058	0	0	0	0	0	18	22
ASV1059	0	0	0	0	0	0	40
ASV1060	0	0	0	0	0	0	0
ASV1061	0	0	0	0	0	0	0
ASV1062	39	0	0	0	0	0	0
ASV1063	0	39	0	0	0	0	0
ASV1064	0	39	0	0	0	0	0
ASV1065	0	39	0	0	0	0	0
ASV1066	0	39	0	0	0	0	0
ASV1067	0	39	0	0	0	0	0
ASV1068	0	0	39	0	0	0	0
ASV1069	0	0	39	0	0	0	0
ASV1070	0	0	39	0	0	0	0
ASV1071	0	0	0	0	0	0	0
ASV1072	0	0	0	0	0	0	0
ASV1073	0	0	0	0	0	0	0
ASV1074	0	0	0	39	0	0	0
ASV1075	0	0	0	39	0	0	0
ASV1076	0	0	0	39	0	0	0
ASV1077	0	0	0	22	17	0	0
ASV1078	0	0	0	17	22	0	0
ASV1079	0	0	0	12	27	0	0
ASV1080	0	0	0	0	39	0	0
ASV1081	0	0	0	0	0	39	0
ASV1082	0	0	0	0	0	17	22
ASV1083	0	0	0	0	0	0	0
ASV1084	0	0	0	0	0	0	0
ASV1085	0	0	0	0	0	0	0
ASV1086	4	0	0	0	0	0	0
ASV1087	14	0	0	0	0	0	0
ASV1088	0	38	0	0	0	0	0
ASV1089	0	38	0	0	0	0	0
ASV1090	0	38	0	0	0	0	0
ASV1091	0	36	2	0	0	0	0
ASV1092	0	35	3	0	0	0	0
ASV1093	0	0	38	0	0	0	0
ASV1094	0	0	38	0	0	0	0
ASV1095	0	0	0	0	0	0	0
ASV1096	0	0	0	0	0	0	0
ASV1097	0	0	0	38	0	0	0
ASV1098	0	0	0	38	0	0	0
ASV1099	0	0	0	28	10	0	0
ASV1100	0	0	0	25	13	0	0
ASV1101	0	0	0	0	38	0	0
ASV1102	0	0	0	0	38	0	0
ASV1103	0	0	0	0	0	38	0
ASV1104	0	0	0	0	0	38	0
ASV1105	0	0	0	0	0	38	0
ASV1106	0	0	0	0	0	34	4
ASV1107	0	0	0	0	0	30	8
ASV1108	0	0	0	0	0	29	9
ASV1109	0	0	0	0	0	27	11
ASV1110	0	0	0	0	0	0	0
ASV1111	0	0	0	0	0	0	0
ASV1112	0	0	0	0	0	0	0
ASV1113	0	0	0	0	0	0	0
ASV1114	0	0	0	0	0	0	0
ASV1115	0	0	0	0	0	0	0
ASV1116	0	0	0	0	0	0	0
ASV1117	4	0	0	0	0	0	0
ASV1118	37	0	0	0	0	0	0
ASV1119	37	0	0	0	0	0	0
ASV1120	37	0	0	0	0	0	0
ASV1121	37	0	0	0	0	0	0
ASV1122	37	0	0	0	0	0	0
ASV1123	37	0	0	0	0	0	0
ASV1124	37	0	0	0	0	0	0
ASV1125	37	0	0	0	0	0	0
ASV1126	37	0	0	0	0	0	0
ASV1127	37	0	0	0	0	0	0
ASV1128	0	37	0	0	0	0	0
ASV1129	0	37	0	0	0	0	0
ASV1130	0	37	0	0	0	0	0
ASV1131	0	37	0	0	0	0	0
ASV1132	0	37	0	0	0	0	0
ASV1133	0	31	6	0	0	0	0
ASV1134	0	31	6	0	0	0	0
ASV1135	0	19	18	0	0	0	0
ASV1136	0	18	19	0	0	0	0
ASV1137	0	5	32	0	0	0	0
ASV1138	0	0	37	0	0	0	0
ASV1139	0	0	37	0	0	0	0
ASV1140	0	0	37	0	0	0	0
ASV1141	0	0	37	0	0	0	0
ASV1142	0	0	0	0	0	0	0
ASV1143	0	0	0	0	0	0	0
ASV1144	0	0	0	0	0	0	0
ASV1145	0	0	0	0	0	0	0
ASV1146	0	0	0	37	0	0	0
ASV1147	0	0	0	37	0	0	0
ASV1148	0	0	0	19	18	0	0
ASV1149	0	0	0	5	32	0	0
ASV1150	0	0	0	0	0	37	0
ASV1151	0	0	0	0	0	37	0
ASV1152	0	0	0	0	0	21	16
ASV1153	0	0	0	0	0	0	37
ASV1154	0	0	0	0	0	0	0
ASV1155	0	0	0	0	0	0	0
ASV1156	12	0	0	0	0	0	0
ASV1157	36	0	0	0	0	0	0
ASV1158	0	36	0	0	0	0	0
ASV1159	0	36	0	0	0	0	0
ASV1160	0	36	0	0	0	0	0
ASV1161	0	29	7	0	0	0	0
ASV1162	0	7	29	0	0	0	0
ASV1163	0	5	31	0	0	0	0
ASV1164	0	0	36	0	0	0	0
ASV1165	0	0	36	0	0	0	0
ASV1166	0	0	36	0	0	0	0
ASV1167	0	0	0	0	0	0	0
ASV1168	0	0	0	0	0	0	0
ASV1169	0	0	0	36	0	0	0
ASV1170	0	0	0	36	0	0	0
ASV1171	0	0	0	36	0	0	0
ASV1172	0	0	0	34	2	0	0
ASV1173	0	0	0	14	22	0	0
ASV1174	0	0	0	0	36	0	0
ASV1175	0	0	0	0	0	36	0
ASV1176	0	0	0	0	0	32	4
ASV1177	0	0	0	0	0	21	15
ASV1178	0	0	0	0	0	20	16
ASV1179	0	0	0	0	0	0	0
ASV1180	0	0	0	0	0	0	0
ASV1181	0	0	0	0	0	0	0
ASV1182	0	0	0	0	0	0	0
ASV1183	0	0	0	0	0	0	0
ASV1184	0	0	0	0	0	0	0
ASV1185	0	0	0	0	0	0	0
ASV1186	32	0	0	0	0	0	0
ASV1187	35	0	0	0	0	0	0
ASV1188	35	0	0	0	0	0	0
ASV1189	35	0	0	0	0	0	0
ASV1190	35	0	0	0	0	0	0
ASV1191	35	0	0	0	0	0	0
ASV1192	0	35	0	0	0	0	0
ASV1193	0	35	0	0	0	0	0
ASV1194	0	35	0	0	0	0	0
ASV1195	0	35	0	0	0	0	0
ASV1196	0	35	0	0	0	0	0
ASV1197	0	35	0	0	0	0	0
ASV1198	0	35	0	0	0	0	0
ASV1199	0	29	6	0	0	0	0
ASV1200	0	27	8	0	0	0	0
ASV1201	0	25	10	0	0	0	0
ASV1202	0	22	13	0	0	0	0
ASV1203	0	11	24	0	0	0	0
ASV1204	0	0	35	0	0	0	0
ASV1205	0	0	35	0	0	0	0
ASV1206	0	0	35	0	0	0	0
ASV1207	0	0	35	0	0	0	0
ASV1208	0	0	35	0	0	0	0
ASV1209	0	0	0	0	0	0	0
ASV1210	0	0	0	35	0	0	0
ASV1211	0	0	0	35	0	0	0
ASV1212	0	0	0	35	0	0	0
ASV1213	0	0	0	35	0	0	0
ASV1214	0	0	0	35	0	0	0
ASV1215	0	0	0	12	23	0	0
ASV1216	0	0	0	7	28	0	0
ASV1217	0	0	0	0	35	0	0
ASV1218	0	0	0	0	35	0	0
ASV1219	0	0	0	0	0	27	8
ASV1220	0	0	0	0	0	23	12
ASV1221	0	0	0	0	0	23	12
ASV1222	0	0	0	0	0	20	15
ASV1223	0	0	0	0	0	0	35
ASV1224	0	0	0	0	0	0	0
ASV1225	18	0	0	0	0	0	0
ASV1226	18	0	0	0	0	0	0
ASV1227	24	0	0	0	0	0	0
ASV1228	34	0	0	0	0	0	0
ASV1229	34	0	0	0	0	0	0
ASV1230	34	0	0	0	0	0	0
ASV1231	34	0	0	0	0	0	0
ASV1232	0	34	0	0	0	0	0
ASV1233	0	34	0	0	0	0	0
ASV1234	0	34	0	0	0	0	0
ASV1235	0	34	0	0	0	0	0
ASV1236	0	34	0	0	0	0	0
ASV1237	0	0	34	0	0	0	0
ASV1238	0	0	34	0	0	0	0
ASV1239	0	0	0	0	0	0	0
ASV1240	0	0	0	34	0	0	0
ASV1241	0	0	0	34	0	0	0
ASV1242	0	0	0	34	0	0	0
ASV1243	0	0	0	34	0	0	0
ASV1244	0	0	0	34	0	0	0
ASV1245	0	0	0	13	21	0	0
ASV1246	0	0	0	3	31	0	0
ASV1247	0	0	0	0	34	0	0
ASV1248	0	0	0	0	0	34	0
ASV1249	0	0	0	0	0	34	0
ASV1250	0	0	0	0	0	34	0
ASV1251	0	0	0	0	0	19	15
ASV1252	0	0	0	0	0	0	0
ASV1253	0	0	0	0	0	0	0
ASV1254	0	0	0	0	0	0	0
ASV1255	0	0	0	0	0	0	0
ASV1256	0	0	0	0	0	0	0
ASV1257	0	0	0	0	0	0	0
ASV1258	0	0	0	0	0	0	0
ASV1259	5	0	0	0	0	0	0
ASV1260	33	0	0	0	0	0	0
ASV1261	33	0	0	0	0	0	0
ASV1262	33	0	0	0	0	0	0
ASV1263	33	0	0	0	0	0	0
ASV1264	0	33	0	0	0	0	0
ASV1265	0	33	0	0	0	0	0
ASV1266	0	33	0	0	0	0	0
ASV1267	0	33	0	0	0	0	0
ASV1268	0	33	0	0	0	0	0
ASV1269	0	15	18	0	0	0	0
ASV1270	0	0	33	0	0	0	0
ASV1271	0	0	0	0	0	0	0
ASV1272	0	0	0	33	0	0	0
ASV1273	0	0	0	33	0	0	0
ASV1274	0	0	0	33	0	0	0
ASV1275	0	0	0	21	12	0	0
ASV1276	0	0	0	8	25	0	0
ASV1277	0	0	0	0	33	0	0
ASV1278	0	0	0	0	33	0	0
ASV1279	0	0	0	0	0	33	0
ASV1280	0	0	0	0	0	33	0
ASV1281	0	0	0	0	0	33	0
ASV1282	0	0	0	0	0	19	14
ASV1283	0	0	0	0	0	0	33
ASV1284	0	0	0	0	0	0	0
ASV1285	0	0	0	0	0	0	0
ASV1286	0	0	0	0	0	0	0
ASV1287	0	0	0	0	0	0	0
ASV1288	0	0	0	0	0	0	0
ASV1289	12	0	0	0	0	0	0
ASV1290	21	0	0	0	0	0	0
ASV1291	32	0	0	0	0	0	0
ASV1292	32	0	0	0	0	0	0
ASV1293	0	32	0	0	0	0	0
ASV1294	0	32	0	0	0	0	0
ASV1295	0	32	0	0	0	0	0
ASV1296	0	32	0	0	0	0	0
ASV1297	0	32	0	0	0	0	0
ASV1298	0	32	0	0	0	0	0
ASV1299	0	32	0	0	0	0	0
ASV1300	0	32	0	0	0	0	0
ASV1301	0	32	0	0	0	0	0
ASV1302	0	32	0	0	0	0	0
ASV1303	0	32	0	0	0	0	0
ASV1304	0	26	6	0	0	0	0
ASV1305	0	0	0	0	0	0	0
ASV1306	0	0	0	0	0	0	0
ASV1307	0	0	0	0	0	0	0
ASV1308	0	0	0	0	0	0	0
ASV1309	0	0	0	0	0	0	0
ASV1310	0	0	0	0	0	0	0
ASV1311	0	0	0	0	0	0	0
ASV1312	0	0	0	32	0	0	0
ASV1313	0	0	0	32	0	0	0
ASV1314	0	0	0	32	0	0	0
ASV1315	0	0	0	32	0	0	0
ASV1316	0	0	0	32	0	0	0
ASV1317	0	0	0	26	6	0	0
ASV1318	0	0	0	20	12	0	0
ASV1319	0	0	0	17	15	0	0
ASV1320	0	0	0	5	27	0	0
ASV1321	0	0	0	2	30	0	0
ASV1322	0	0	0	0	32	0	0
ASV1323	0	0	0	0	0	32	0
ASV1324	0	0	0	0	0	32	0
ASV1325	0	0	0	0	0	32	0
ASV1326	0	0	0	0	0	32	0
ASV1327	0	0	0	0	0	21	11
ASV1328	0	0	0	0	0	17	15
ASV1329	0	0	0	0	0	0	0
ASV1330	0	0	0	0	0	0	0
ASV1331	0	0	0	0	0	0	0
ASV1332	0	0	0	0	0	0	0
ASV1333	0	0	0	0	0	0	0
ASV1334	0	0	0	0	0	0	0
ASV1335	0	0	0	0	0	0	0
ASV1336	0	0	0	0	0	0	0
ASV1337	0	0	0	0	0	0	0
ASV1338	0	0	0	0	0	0	0
ASV1339	0	0	0	0	0	0	0
ASV1340	0	0	0	0	0	0	0
ASV1341	14	0	0	0	0	0	0
ASV1342	17	0	0	0	0	0	0
ASV1343	0	31	0	0	0	0	0
ASV1344	0	31	0	0	0	0	0
ASV1345	0	31	0	0	0	0	0
ASV1346	0	31	0	0	0	0	0
ASV1347	0	17	14	0	0	0	0
ASV1348	0	0	0	0	0	0	0
ASV1349	0	0	0	0	0	0	0
ASV1350	0	0	0	0	0	0	0
ASV1351	0	0	0	0	0	0	0
ASV1352	0	0	0	0	0	0	0
ASV1353	0	0	0	0	0	0	0
ASV1354	0	0	0	0	0	0	0
ASV1355	0	0	0	31	0	0	0
ASV1356	0	0	0	31	0	0	0
ASV1357	0	0	0	31	0	0	0
ASV1358	0	0	0	31	0	0	0
ASV1359	0	0	0	31	0	0	0
ASV1360	0	0	0	13	18	0	0
ASV1361	0	0	0	0	31	0	0
ASV1362	0	0	0	0	31	0	0
ASV1363	0	0	0	0	0	31	0
ASV1364	0	0	0	0	0	31	0
ASV1365	0	0	0	0	0	31	0
ASV1366	0	0	0	0	0	31	0
ASV1367	0	0	0	0	0	28	3
ASV1368	0	0	0	0	0	18	13
ASV1369	0	0	0	0	0	17	14
ASV1370	0	0	0	0	0	0	0
ASV1371	0	0	0	0	0	0	0
ASV1372	0	0	0	0	0	0	0
ASV1373	0	0	0	0	0	0	0
ASV1374	0	0	0	0	0	0	0
ASV1375	0	0	0	0	0	0	0
ASV1376	0	0	0	0	0	0	0
ASV1377	0	0	0	0	0	0	0
ASV1378	5	0	0	0	0	0	0
ASV1379	19	0	0	0	0	0	0
ASV1380	30	0	0	0	0	0	0
ASV1381	0	30	0	0	0	0	0
ASV1382	0	30	0	0	0	0	0
ASV1383	0	30	0	0	0	0	0
ASV1384	0	30	0	0	0	0	0
ASV1385	0	28	2	0	0	0	0
ASV1386	0	26	4	0	0	0	0
ASV1387	0	10	20	0	0	0	0
ASV1388	0	0	30	0	0	0	0
ASV1389	0	0	0	30	0	0	0
ASV1390	0	0	0	30	0	0	0
ASV1391	0	0	0	30	0	0	0
ASV1392	0	0	0	30	0	0	0
ASV1393	0	0	0	30	0	0	0
ASV1394	0	0	0	20	10	0	0
ASV1395	0	0	0	14	16	0	0
ASV1396	0	0	0	4	26	0	0
ASV1397	0	0	0	0	30	0	0
ASV1398	0	0	0	0	0	30	0
ASV1399	0	0	0	0	0	30	0
ASV1400	0	0	0	0	0	30	0
ASV1401	0	0	0	0	0	21	9
ASV1402	0	0	0	0	0	19	11
ASV1403	0	0	0	0	0	18	12
ASV1404	0	0	0	0	0	0	0
ASV1405	0	0	0	0	0	0	0
ASV1406	0	0	0	0	0	0	0
ASV1407	0	0	0	0	0	0	0
ASV1408	0	0	0	0	0	0	0
ASV1409	0	0	0	0	0	0	0
ASV1410	0	0	0	0	0	0	0
ASV1411	0	0	0	0	0	0	0
ASV1412	0	0	0	0	0	0	0
ASV1413	0	0	0	0	0	0	0
ASV1414	0	0	0	0	0	0	0
ASV1415	26	0	0	0	0	0	0
ASV1416	29	0	0	0	0	0	0
ASV1417	29	0	0	0	0	0	0
ASV1418	0	29	0	0	0	0	0
ASV1419	0	29	0	0	0	0	0
ASV1420	0	29	0	0	0	0	0
ASV1421	0	29	0	0	0	0	0
ASV1422	0	29	0	0	0	0	0
ASV1423	0	29	0	0	0	0	0
ASV1424	0	25	4	0	0	0	0
ASV1425	0	14	15	0	0	0	0
ASV1426	0	0	29	0	0	0	0
ASV1427	0	0	0	0	0	0	0
ASV1428	0	0	0	0	0	0	0
ASV1429	0	0	0	0	0	0	0
ASV1430	0	0	0	0	0	0	0
ASV1431	0	0	0	0	0	0	0
ASV1432	0	0	0	29	0	0	0
ASV1433	0	0	0	29	0	0	0
ASV1434	0	0	0	29	0	0	0
ASV1435	0	0	0	20	9	0	0
ASV1436	0	0	0	14	15	0	0
ASV1437	0	0	0	0	29	0	0
ASV1438	0	0	0	0	0	29	0
ASV1439	0	0	0	0	0	29	0
ASV1440	0	0	0	0	0	29	0
ASV1441	0	0	0	0	0	10	19
ASV1442	0	0	0	0	0	8	21
ASV1443	0	0	0	0	0	0	29
ASV1444	0	0	0	0	0	0	0
ASV1445	0	0	0	0	0	0	0
ASV1446	0	0	0	0	0	0	0
ASV1447	0	0	0	0	0	0	0
ASV1448	0	0	0	0	0	0	0
ASV1449	0	0	0	0	0	0	0
ASV1450	0	0	0	0	0	0	0
ASV1451	0	0	0	0	0	0	0
ASV1452	17	0	0	0	0	0	0
ASV1453	28	0	0	0	0	0	0
ASV1454	28	0	0	0	0	0	0
ASV1455	28	0	0	0	0	0	0
ASV1456	28	0	0	0	0	0	0
ASV1457	28	0	0	0	0	0	0
ASV1458	28	0	0	0	0	0	0
ASV1459	28	0	0	0	0	0	0
ASV1460	28	0	0	0	0	0	0
ASV1461	28	0	0	0	0	0	0
ASV1462	0	28	0	0	0	0	0
ASV1463	0	28	0	0	0	0	0
ASV1464	0	28	0	0	0	0	0
ASV1465	0	28	0	0	0	0	0
ASV1466	0	28	0	0	0	0	0
ASV1467	0	28	0	0	0	0	0
ASV1468	0	28	0	0	0	0	0
ASV1469	0	28	0	0	0	0	0
ASV1470	0	28	0	0	0	0	0
ASV1471	0	28	0	0	0	0	0
ASV1472	0	0	28	0	0	0	0
ASV1473	0	0	0	0	0	0	0
ASV1474	0	0	0	0	0	0	0
ASV1475	0	0	0	0	0	0	0
ASV1476	0	0	0	0	0	0	0
ASV1477	0	0	0	28	0	0	0
ASV1478	0	0	0	28	0	0	0
ASV1479	0	0	0	28	0	0	0
ASV1480	0	0	0	28	0	0	0
ASV1481	0	0	0	28	0	0	0
ASV1482	0	0	0	9	19	0	0
ASV1483	0	0	0	6	22	0	0
ASV1484	0	0	0	5	23	0	0
ASV1485	0	0	0	0	28	0	0
ASV1486	0	0	0	0	28	0	0
ASV1487	0	0	0	0	0	28	0
ASV1488	0	0	0	0	0	28	0
ASV1489	0	0	0	0	0	28	0
ASV1490	0	0	0	0	0	28	0
ASV1491	0	0	0	0	0	28	0
ASV1492	0	0	0	0	0	28	0
ASV1493	0	0	0	0	0	28	0
ASV1494	0	0	0	0	0	28	0
ASV1495	0	0	0	0	0	28	0
ASV1496	0	0	0	0	0	15	13
ASV1497	0	0	0	0	0	0	0
ASV1498	0	0	0	0	0	0	0
ASV1499	0	0	0	0	0	0	0
ASV1500	0	0	0	0	0	0	0
ASV1501	0	0	0	0	0	0	0
ASV1502	3	0	0	0	0	0	0
ASV1503	15	0	0	0	0	0	0
ASV1504	24	0	0	0	0	0	0
ASV1505	27	0	0	0	0	0	0
ASV1506	0	27	0	0	0	0	0
ASV1507	0	27	0	0	0	0	0
ASV1508	0	27	0	0	0	0	0
ASV1509	0	27	0	0	0	0	0
ASV1510	0	27	0	0	0	0	0
ASV1511	0	27	0	0	0	0	0
ASV1512	0	27	0	0	0	0	0
ASV1513	0	11	16	0	0	0	0
ASV1514	0	0	27	0	0	0	0
ASV1515	0	0	27	0	0	0	0
ASV1516	0	0	27	0	0	0	0
ASV1517	0	0	0	0	0	0	0
ASV1518	0	0	0	0	0	0	0
ASV1519	0	0	0	0	0	0	0
ASV1520	0	0	0	0	0	0	0
ASV1521	0	0	0	0	0	0	0
ASV1522	0	0	0	27	0	0	0
ASV1523	0	0	0	27	0	0	0
ASV1524	0	0	0	27	0	0	0
ASV1525	0	0	0	27	0	0	0
ASV1526	0	0	0	27	0	0	0
ASV1527	0	0	0	27	0	0	0
ASV1528	0	0	0	27	0	0	0
ASV1529	0	0	0	27	0	0	0
ASV1530	0	0	0	0	27	0	0
ASV1531	0	0	0	0	27	0	0
ASV1532	0	0	0	0	27	0	0
ASV1533	0	0	0	0	27	0	0
ASV1534	0	0	0	0	0	27	0
ASV1535	0	0	0	0	0	27	0
ASV1536	0	0	0	0	0	27	0
ASV1537	0	0	0	0	0	27	0
ASV1538	0	0	0	0	0	27	0
ASV1539	0	0	0	0	0	27	0
ASV1540	0	0	0	0	0	18	9
ASV1541	0	0	0	0	0	18	9
ASV1542	0	0	0	0	0	0	27
ASV1543	0	0	0	0	0	0	27
ASV1544	0	0	0	0	0	0	0
ASV1545	0	0	0	0	0	0	0
ASV1546	0	0	0	0	0	0	0
ASV1547	0	0	0	0	0	0	0
ASV1548	0	0	0	0	0	0	0
ASV1549	0	0	0	0	0	0	0
ASV1550	0	0	0	0	0	0	0
ASV1551	0	0	0	0	0	0	0
ASV1552	0	0	0	0	0	0	0
ASV1553	11	0	0	0	0	0	0
ASV1554	26	0	0	0	0	0	0
ASV1555	26	0	0	0	0	0	0
ASV1556	26	0	0	0	0	0	0
ASV1557	26	0	0	0	0	0	0
ASV1558	0	26	0	0	0	0	0
ASV1559	0	26	0	0	0	0	0
ASV1560	0	26	0	0	0	0	0
ASV1561	0	26	0	0	0	0	0
ASV1562	0	26	0	0	0	0	0
ASV1563	0	26	0	0	0	0	0
ASV1564	0	26	0	0	0	0	0
ASV1565	0	26	0	0	0	0	0
ASV1566	0	26	0	0	0	0	0
ASV1567	0	18	8	0	0	0	0
ASV1568	0	0	26	0	0	0	0
ASV1569	0	0	26	0	0	0	0
ASV1570	0	0	26	0	0	0	0
ASV1571	0	0	26	0	0	0	0
ASV1572	0	0	26	0	0	0	0
ASV1573	0	0	0	0	0	0	0
ASV1574	0	0	0	26	0	0	0
ASV1575	0	0	0	26	0	0	0
ASV1576	0	0	0	26	0	0	0
ASV1577	0	0	0	26	0	0	0
ASV1578	0	0	0	26	0	0	0
ASV1579	0	0	0	26	0	0	0
ASV1580	0	0	0	12	14	0	0
ASV1581	0	0	0	8	18	0	0
ASV1582	0	0	0	0	26	0	0
ASV1583	0	0	0	0	26	0	0
ASV1584	0	0	0	0	26	0	0
ASV1585	0	0	0	0	26	0	0
ASV1586	0	0	0	0	26	0	0
ASV1587	0	0	0	0	0	26	0
ASV1588	0	0	0	0	0	26	0
ASV1589	0	0	0	0	0	26	0
ASV1590	0	0	0	0	0	26	0
ASV1591	0	0	0	0	0	26	0
ASV1592	0	0	0	0	0	0	26
ASV1593	0	0	0	0	0	0	0
ASV1594	0	0	0	0	0	0	0
ASV1595	0	0	0	0	0	0	0
ASV1596	0	0	0	0	0	0	0
ASV1597	0	0	0	0	0	0	0
ASV1598	0	0	0	0	0	0	0
ASV1599	14	0	0	0	0	0	0
ASV1600	25	0	0	0	0	0	0
ASV1601	25	0	0	0	0	0	0
ASV1602	25	0	0	0	0	0	0
ASV1603	0	25	0	0	0	0	0
ASV1604	0	25	0	0	0	0	0
ASV1605	0	25	0	0	0	0	0
ASV1606	0	25	0	0	0	0	0
ASV1607	0	25	0	0	0	0	0
ASV1608	0	25	0	0	0	0	0
ASV1609	0	25	0	0	0	0	0
ASV1610	0	25	0	0	0	0	0
ASV1611	0	25	0	0	0	0	0
ASV1612	0	25	0	0	0	0	0
ASV1613	0	22	3	0	0	0	0
ASV1614	0	9	16	0	0	0	0
ASV1615	0	0	25	0	0	0	0
ASV1616	0	0	25	0	0	0	0
ASV1617	0	0	25	0	0	0	0
ASV1618	0	0	0	0	0	0	0
ASV1619	0	0	0	25	0	0	0
ASV1620	0	0	0	25	0	0	0
ASV1621	0	0	0	25	0	0	0
ASV1622	0	0	0	25	0	0	0
ASV1623	0	0	0	25	0	0	0
ASV1624	0	0	0	25	0	0	0
ASV1625	0	0	0	25	0	0	0
ASV1626	0	0	0	25	0	0	0
ASV1627	0	0	0	25	0	0	0
ASV1628	0	0	0	25	0	0	0
ASV1629	0	0	0	25	0	0	0
ASV1630	0	0	0	11	14	0	0
ASV1631	0	0	0	7	18	0	0
ASV1632	0	0	0	7	18	0	0
ASV1633	0	0	0	6	19	0	0
ASV1634	0	0	0	3	22	0	0
ASV1635	0	0	0	0	25	0	0
ASV1636	0	0	0	0	25	0	0
ASV1637	0	0	0	0	25	0	0
ASV1638	0	0	0	0	25	0	0
ASV1639	0	0	0	0	25	0	0
ASV1640	0	0	0	0	25	0	0
ASV1641	0	0	0	0	25	0	0
ASV1642	0	0	0	0	25	0	0
ASV1643	0	0	0	0	25	0	0
ASV1644	0	0	0	0	0	25	0
ASV1645	0	0	0	0	0	25	0
ASV1646	0	0	0	0	0	25	0
ASV1647	0	0	0	0	0	25	0
ASV1648	0	0	0	0	0	25	0
ASV1649	0	0	0	0	0	22	3
ASV1650	0	0	0	0	0	20	5
ASV1651	0	0	0	0	0	6	19
ASV1652	0	0	0	0	0	0	25
ASV1653	0	0	0	0	0	0	0
ASV1654	0	0	0	0	0	0	0
ASV1655	0	0	0	0	0	0	0
ASV1656	0	0	0	0	0	0	0
ASV1657	0	0	0	0	0	0	0
ASV1658	0	0	0	0	0	0	0
ASV1659	0	0	0	0	0	0	0
ASV1660	0	0	0	0	0	0	0
ASV1661	0	0	0	0	0	0	0
ASV1662	0	0	0	0	0	0	0
ASV1663	0	0	0	0	0	0	0
ASV1664	0	0	0	0	0	0	0
ASV1665	0	0	0	0	0	0	0
ASV1666	0	0	0	0	0	0	0
ASV1667	0	0	0	0	0	0	0
ASV1668	0	0	0	0	0	0	0
ASV1669	4	0	0	0	0	0	0
ASV1670	5	0	0	0	0	0	0
ASV1671	13	0	0	0	0	0	0
ASV1672	24	0	0	0	0	0	0
ASV1673	24	0	0	0	0	0	0
ASV1674	24	0	0	0	0	0	0
ASV1675	24	0	0	0	0	0	0
ASV1676	24	0	0	0	0	0	0
ASV1677	24	0	0	0	0	0	0
ASV1678	24	0	0	0	0	0	0
ASV1679	0	24	0	0	0	0	0
ASV1680	0	24	0	0	0	0	0
ASV1681	0	24	0	0	0	0	0
ASV1682	0	19	5	0	0	0	0
ASV1683	0	0	24	0	0	0	0
ASV1684	0	0	24	0	0	0	0
ASV1685	0	0	0	0	0	0	0
ASV1686	0	0	0	0	0	0	0
ASV1687	0	0	0	0	0	0	0
ASV1688	0	0	0	0	0	0	0
ASV1689	0	0	0	24	0	0	0
ASV1690	0	0	0	24	0	0	0
ASV1691	0	0	0	24	0	0	0
ASV1692	0	0	0	0	24	0	0
ASV1693	0	0	0	0	24	0	0
ASV1694	0	0	0	0	24	0	0
ASV1695	0	0	0	0	24	0	0
ASV1696	0	0	0	0	24	0	0
ASV1697	0	0	0	0	24	0	0
ASV1698	0	0	0	0	0	24	0
ASV1699	0	0	0	0	0	24	0
ASV1700	0	0	0	0	0	24	0
ASV1701	0	0	0	0	0	6	18
ASV1702	0	0	0	0	0	6	18
ASV1703	0	0	0	0	0	0	24
ASV1704	0	0	0	0	0	0	0
ASV1705	0	0	0	0	0	0	0
ASV1706	0	0	0	0	0	0	0
ASV1707	0	0	0	0	0	0	0
ASV1708	0	0	0	0	0	0	0
ASV1709	0	0	0	0	0	0	0
ASV1710	0	0	0	0	0	0	0
ASV1711	0	0	0	0	0	0	0
ASV1712	0	0	0	0	0	0	0
ASV1713	0	0	0	0	0	0	0
ASV1714	0	0	0	0	0	0	0
ASV1715	0	0	0	0	0	0	0
ASV1716	0	0	0	0	0	0	0
ASV1717	4	0	0	0	0	0	0
ASV1718	8	0	0	0	0	0	0
ASV1719	23	0	0	0	0	0	0
ASV1720	23	0	0	0	0	0	0
ASV1721	23	0	0	0	0	0	0
ASV1722	0	23	0	0	0	0	0
ASV1723	0	23	0	0	0	0	0
ASV1724	0	23	0	0	0	0	0
ASV1725	0	23	0	0	0	0	0
ASV1726	0	23	0	0	0	0	0
ASV1727	0	23	0	0	0	0	0
ASV1728	0	23	0	0	0	0	0
ASV1729	0	23	0	0	0	0	0
ASV1730	0	19	4	0	0	0	0
ASV1731	0	9	14	0	0	0	0
ASV1732	0	0	23	0	0	0	0
ASV1733	0	0	23	0	0	0	0
ASV1734	0	0	0	0	0	0	0
ASV1735	0	0	0	0	0	0	0
ASV1736	0	0	0	0	0	0	0
ASV1737	0	0	0	0	0	0	0
ASV1738	0	0	0	0	0	0	0
ASV1739	0	0	0	23	0	0	0
ASV1740	0	0	0	23	0	0	0
ASV1741	0	0	0	23	0	0	0
ASV1742	0	0	0	23	0	0	0
ASV1743	0	0	0	23	0	0	0
ASV1744	0	0	0	23	0	0	0
ASV1745	0	0	0	23	0	0	0
ASV1746	0	0	0	13	10	0	0
ASV1747	0	0	0	11	12	0	0
ASV1748	0	0	0	0	23	0	0
ASV1749	0	0	0	0	23	0	0
ASV1750	0	0	0	0	23	0	0
ASV1751	0	0	0	0	23	0	0
ASV1752	0	0	0	0	0	23	0
ASV1753	0	0	0	0	0	23	0
ASV1754	0	0	0	0	0	23	0
ASV1755	0	0	0	0	0	23	0
ASV1756	0	0	0	0	0	23	0
ASV1757	0	0	0	0	0	23	0
ASV1758	0	0	0	0	0	23	0
ASV1759	0	0	0	0	0	23	0
ASV1760	0	0	0	0	0	23	0
ASV1761	0	0	0	0	0	23	0
ASV1762	0	0	0	0	0	23	0
ASV1763	0	0	0	0	0	23	0
ASV1764	0	0	0	0	0	17	6
ASV1765	0	0	0	0	0	0	23
ASV1766	0	0	0	0	0	0	0
ASV1767	0	0	0	0	0	0	0
ASV1768	0	0	0	0	0	0	0
ASV1769	0	0	0	0	0	0	0
ASV1770	0	0	0	0	0	0	0
ASV1771	0	0	0	0	0	0	0
ASV1772	0	0	0	0	0	0	0
ASV1773	0	0	0	0	0	0	0
ASV1774	0	0	0	0	0	0	0
ASV1775	0	0	0	0	0	0	0
ASV1776	0	0	0	0	0	0	0
ASV1777	0	0	0	0	0	0	0
ASV1778	0	0	0	0	0	0	0
ASV1779	0	0	0	0	0	0	0
ASV1780	9	0	0	0	0	0	0
ASV1781	22	0	0	0	0	0	0
ASV1782	22	0	0	0	0	0	0
ASV1783	22	0	0	0	0	0	0
ASV1784	0	22	0	0	0	0	0
ASV1785	0	22	0	0	0	0	0
ASV1786	0	22	0	0	0	0	0
ASV1787	0	22	0	0	0	0	0
ASV1788	0	22	0	0	0	0	0
ASV1789	0	22	0	0	0	0	0
ASV1790	0	22	0	0	0	0	0
ASV1791	0	22	0	0	0	0	0
ASV1792	0	22	0	0	0	0	0
ASV1793	0	22	0	0	0	0	0
ASV1794	0	12	10	0	0	0	0
ASV1795	0	9	13	0	0	0	0
ASV1796	0	0	22	0	0	0	0
ASV1797	0	0	0	0	0	0	0
ASV1798	0	0	0	0	0	0	0
ASV1799	0	0	0	0	0	0	0
ASV1800	0	0	0	0	0	0	0
ASV1801	0	0	0	0	0	0	0
ASV1802	0	0	0	22	0	0	0
ASV1803	0	0	0	22	0	0	0
ASV1804	0	0	0	22	0	0	0
ASV1805	0	0	0	22	0	0	0
ASV1806	0	0	0	22	0	0	0
ASV1807	0	0	0	18	4	0	0
ASV1808	0	0	0	12	10	0	0
ASV1809	0	0	0	3	19	0	0
ASV1810	0	0	0	0	22	0	0
ASV1811	0	0	0	0	22	0	0
ASV1812	0	0	0	0	22	0	0
ASV1813	0	0	0	0	22	0	0
ASV1814	0	0	0	0	0	22	0
ASV1815	0	0	0	0	0	22	0
ASV1816	0	0	0	0	0	22	0
ASV1817	0	0	0	0	0	22	0
ASV1818	0	0	0	0	0	19	3
ASV1819	0	0	0	0	0	17	5
ASV1820	0	0	0	0	0	13	9
ASV1821	0	0	0	0	0	12	10
ASV1822	0	0	0	0	0	11	11
ASV1823	0	0	0	0	0	9	13
ASV1824	0	0	0	0	0	0	0
ASV1825	0	0	0	0	0	0	0
ASV1826	0	0	0	0	0	0	0
ASV1827	0	0	0	0	0	0	0
ASV1828	0	0	0	0	0	0	0
ASV1829	0	0	0	0	0	0	0
ASV1830	0	0	0	0	0	0	0
ASV1831	0	0	0	0	0	0	0
ASV1832	0	0	0	0	0	0	0
ASV1833	0	0	0	0	0	0	0
ASV1834	9	0	0	0	0	0	0
ASV1835	12	0	0	0	0	0	0
ASV1836	18	0	0	0	0	0	0
ASV1837	21	0	0	0	0	0	0
ASV1838	21	0	0	0	0	0	0
ASV1839	21	0	0	0	0	0	0
ASV1840	0	21	0	0	0	0	0
ASV1841	0	21	0	0	0	0	0
ASV1842	0	21	0	0	0	0	0
ASV1843	0	21	0	0	0	0	0
ASV1844	0	21	0	0	0	0	0
ASV1845	0	21	0	0	0	0	0
ASV1846	0	21	0	0	0	0	0
ASV1847	0	0	21	0	0	0	0
ASV1848	0	0	0	0	0	0	0
ASV1849	0	0	0	0	0	0	0
ASV1850	0	0	0	0	0	0	0
ASV1851	0	0	0	0	0	0	0
ASV1852	0	0	0	0	0	0	0
ASV1853	0	0	0	0	0	0	0
ASV1854	0	0	0	21	0	0	0
ASV1855	0	0	0	21	0	0	0
ASV1856	0	0	0	21	0	0	0
ASV1857	0	0	0	21	0	0	0
ASV1858	0	0	0	18	3	0	0
ASV1859	0	0	0	10	11	0	0
ASV1860	0	0	0	10	11	0	0
ASV1861	0	0	0	7	14	0	0
ASV1862	0	0	0	0	21	0	0
ASV1863	0	0	0	0	21	0	0
ASV1864	0	0	0	0	21	0	0
ASV1865	0	0	0	0	21	0	0
ASV1866	0	0	0	0	21	0	0
ASV1867	0	0	0	0	0	21	0
ASV1868	0	0	0	0	0	21	0
ASV1869	0	0	0	0	0	21	0
ASV1870	0	0	0	0	0	21	0
ASV1871	0	0	0	0	0	21	0
ASV1872	0	0	0	0	0	12	9
ASV1873	0	0	0	0	0	3	18
ASV1874	0	0	0	0	0	0	21
ASV1875	0	0	0	0	0	0	21
ASV1876	0	0	0	0	0	0	0
ASV1877	0	0	0	0	0	0	0
ASV1878	0	0	0	0	0	0	0
ASV1879	0	0	0	0	0	0	0
ASV1880	0	0	0	0	0	0	0
ASV1881	0	0	0	0	0	0	0
ASV1882	0	0	0	0	0	0	0
ASV1883	0	0	0	0	0	0	0
ASV1884	0	0	0	0	0	0	0
ASV1885	0	0	0	0	0	0	0
ASV1886	0	0	0	0	0	0	0
ASV1887	0	0	0	0	0	0	0
ASV1888	0	0	0	0	0	0	0
ASV1889	0	0	0	0	0	0	0
ASV1890	0	0	0	0	0	0	0
ASV1891	4	0	0	0	0	0	0
ASV1892	6	0	0	0	0	0	0
ASV1893	17	0	0	0	0	0	0
ASV1894	20	0	0	0	0	0	0
ASV1895	20	0	0	0	0	0	0
ASV1896	20	0	0	0	0	0	0
ASV1897	0	20	0	0	0	0	0
ASV1898	0	20	0	0	0	0	0
ASV1899	0	20	0	0	0	0	0
ASV1900	0	20	0	0	0	0	0
ASV1901	0	20	0	0	0	0	0
ASV1902	0	20	0	0	0	0	0
ASV1903	0	20	0	0	0	0	0
ASV1904	0	20	0	0	0	0	0
ASV1905	0	18	2	0	0	0	0
ASV1906	0	17	3	0	0	0	0
ASV1907	0	6	14	0	0	0	0
ASV1908	0	0	20	0	0	0	0
ASV1909	0	0	20	0	0	0	0
ASV1910	0	0	0	0	0	0	0
ASV1911	0	0	0	0	0	0	0
ASV1912	0	0	0	0	0	0	0
ASV1913	0	0	0	0	0	0	0
ASV1914	0	0	0	0	0	0	0
ASV1915	0	0	0	20	0	0	0
ASV1916	0	0	0	20	0	0	0
ASV1917	0	0	0	20	0	0	0
ASV1918	0	0	0	20	0	0	0
ASV1919	0	0	0	20	0	0	0
ASV1920	0	0	0	20	0	0	0
ASV1921	0	0	0	20	0	0	0
ASV1922	0	0	0	20	0	0	0
ASV1923	0	0	0	18	2	0	0
ASV1924	0	0	0	13	7	0	0
ASV1925	0	0	0	10	10	0	0
ASV1926	0	0	0	9	11	0	0
ASV1927	0	0	0	9	11	0	0
ASV1928	0	0	0	0	20	0	0
ASV1929	0	0	0	0	20	0	0
ASV1930	0	0	0	0	20	0	0
ASV1931	0	0	0	0	20	0	0
ASV1932	0	0	0	0	20	0	0
ASV1933	0	0	0	0	0	20	0
ASV1934	0	0	0	0	0	20	0
ASV1935	0	0	0	0	0	20	0
ASV1936	0	0	0	0	0	20	0
ASV1937	0	0	0	0	0	20	0
ASV1938	0	0	0	0	0	20	0
ASV1939	0	0	0	0	0	20	0
ASV1940	0	0	0	0	0	20	0
ASV1941	0	0	0	0	0	20	0
ASV1942	0	0	0	0	0	12	8
ASV1943	0	0	0	0	0	12	8
ASV1944	0	0	0	0	0	11	9
ASV1945	0	0	0	0	0	10	10
ASV1946	0	0	0	0	0	8	12
ASV1947	0	0	0	0	0	7	13
ASV1948	0	0	0	0	0	0	20
ASV1949	0	0	0	0	0	0	20
ASV1950	0	0	0	0	0	0	20
ASV1951	0	0	0	0	0	0	0
ASV1952	0	0	0	0	0	0	0
ASV1953	0	0	0	0	0	0	0
ASV1954	0	0	0	0	0	0	0
ASV1955	0	0	0	0	0	0	0
ASV1956	0	0	0	0	0	0	0
ASV1957	0	0	0	0	0	0	0
ASV1958	0	0	0	0	0	0	0
ASV1959	0	0	0	0	0	0	0
ASV1960	0	0	0	0	0	0	0
ASV1961	0	0	0	0	0	0	0
ASV1962	0	0	0	0	0	0	0
ASV1963	0	0	0	0	0	0	0
ASV1964	0	0	0	0	0	0	0
ASV1965	11	0	0	0	0	0	0
ASV1966	12	0	0	0	0	0	0
ASV1967	19	0	0	0	0	0	0
ASV1968	0	19	0	0	0	0	0
ASV1969	0	19	0	0	0	0	0
ASV1970	0	19	0	0	0	0	0
ASV1971	0	19	0	0	0	0	0
ASV1972	0	19	0	0	0	0	0
ASV1973	0	15	4	0	0	0	0
ASV1974	0	11	8	0	0	0	0
ASV1975	0	0	19	0	0	0	0
ASV1976	0	0	19	0	0	0	0
ASV1977	0	0	19	0	0	0	0
ASV1978	0	0	19	0	0	0	0
ASV1979	0	0	19	0	0	0	0
ASV1980	0	0	19	0	0	0	0
ASV1981	0	0	0	0	0	0	0
ASV1982	0	0	0	0	0	0	0
ASV1983	0	0	0	0	0	0	0
ASV1984	0	0	0	0	0	0	0
ASV1985	0	0	0	0	0	0	0
ASV1986	0	0	0	0	0	0	0
ASV1987	0	0	0	0	0	0	0
ASV1988	0	0	0	0	0	0	0
ASV1989	0	0	0	0	0	0	0
ASV1990	0	0	0	0	0	0	0
ASV1991	0	0	0	19	0	0	0
ASV1992	0	0	0	19	0	0	0
ASV1993	0	0	0	19	0	0	0
ASV1994	0	0	0	19	0	0	0
ASV1995	0	0	0	19	0	0	0
ASV1996	0	0	0	19	0	0	0
ASV1997	0	0	0	19	0	0	0
ASV1998	0	0	0	19	0	0	0
ASV1999	0	0	0	19	0	0	0
[truncated: 3,108 more rows]
