# Supplementary material for: Anaerobic bacteria Cetobacterium sp. nov C33 plays a crucial role in the intestinal microbial balance and regulation of gene expression to immune and metabolic responses in Nile tilapia
Source: PLoS One. 2026 May 7;21(5):e0344851. doi: 10.1371/journal.pone.0344851 (PMC13152124; doi:10.1371/journal.pone.0344851)
Supplement: S2 File — Meta_Ceto. (CSV) [file pone.0344851.s004.csv]

#NAME	Pair	Source	Treatment	Probiotic	Administration	Days
C7	Control	Intestine	Control	Control	Feed	5
C8	Control	Intestine	Control	Control	Feed	5
C9	Control	Intestine	Control	Control	Feed	5
D2	Probiotic	Intestine	Probiotic	Cetobacterium	Feed	5
D3	Probiotic	Intestine	Probiotic	Cetobacterium	Feed	5
D4	Probiotic	Intestine	Probiotic	Cetobacterium	Feed	5
D5	Probiotic	Intestine	Probiotic	Cetobacterium	Feed	5
