# Supplementary material for: Anaerobic bacteria Cetobacterium sp. nov C33 plays a crucial role in the intestinal microbial balance and regulation of gene expression to immune and metabolic responses in Nile tilapia
Source: PLoS One. 2026 May 7;21(5):e0344851. doi: 10.1371/journal.pone.0344851 (PMC13152124; doi:10.1371/journal.pone.0344851)
Supplement: S4 File — Data Metataxonomy. (XLSX) [file pone.0344851.s006.xlsx]

## Sheet: Sheet1
Sample_ID	Aquarium	Treatment	Probiotic
C7	17	T1	Control	Oreochromis niloticus	Oreochromis niloticus Control_C7				_1.fq.gz	_2.fq.gz	C7_1.fq.gz	C7_2.fq.gz
C8	23	T1	Control		Oreochromis niloticus Control_C8						C8_1.fq.gz	C8_2.fq.gz
C9	32	T1	Control		Oreochromis niloticus Control_C9						C9_1.fq.gz	C9_2.fq.gz

## Sheet: Sheet1 (2)
Sample_ID	Aquarium	Treatment	Probiotic
D2	37	T1	Cetobacterium Diet	Oreochromis niloticus	Oreochromis niloticus Cetobacterium Diet_D2				_1.fq.gz	_2.fq.gz	D2_1.fq.gz	D2_2.fq.gz
D3	38	T1	Cetobacterium Diet		Oreochromis niloticus Cetobacterium Diet_D3						D3_1.fq.gz	D3_2.fq.gz
D4	39	T1	Cetobacterium Diet		Oreochromis niloticus Cetobacterium Diet_D4						D4_1.fq.gz	D4_2.fq.gz
D5	40	T1	Cetobacterium Diet		Oreochromis niloticus Cetobacterium Diet_D5						D5_1.fq.gz	D5_2.fq.gz

## Sheet: Sheet3
Sample	Acuario	Treatment
C7	17	T1	Control
C8	23	T1	Control
C9	32	T1	Control
D2	37	T8	Cetobacterium
D3	38	T8	Cetobacterium
D4	39	T8	Cetobacterium
D5	40	T8	Cetobacterium

## Sheet: Hoja2
Sample	Acuario	Treatment		File	File	Sample ID
C7	17	T1	Control	C7_1.fq.gz	C7_2.fq.gz	MCD1
C8	23	T1	Control	C8_1.fq.gz	C8_2.fq.gz	MCD2
C9	32	T1	Control	C9_1.fq.gz	C9_2.fq.gz	MCD3
D2	37	T8	Cetobacterium	D2_1.fq.gz	D2_2.fq.gz	MC33D1
D3	38	T8	Cetobacterium	D3_1.fq.gz	D3_2.fq.gz	MC33D2
D4	39	T8	Cetobacterium	D4_1.fq.gz	D4_2.fq.gz	MC33D3
D5	40	T8	Cetobacterium	D5_1.fq.gz	D5_2.fq.gz	MC33D4
