# Supplementary material for: Anaerobic bacteria Cetobacterium sp. nov C33 plays a crucial role in the intestinal microbial balance and regulation of gene expression to immune and metabolic responses in Nile tilapia
Source: PLoS One. 2026 May 7;21(5):e0344851. doi: 10.1371/journal.pone.0344851 (PMC13152124; doi:10.1371/journal.pone.0344851)
Supplement: S6 File — Data. (XLSX) [file pone.0344851.s008.xlsx]

## Sheet: OUT C1 C4 D1
GEN	Control_R2	Control_R3	Control_R4	Cetobact_R2	Cetobact_R3	Cetobact_R4	Cetobact_R5
selenop	129563	225425	87514	191200	228078	246058	240592
LOC100704059	68730	128751	54192	54378	91427	109313	86997
LOC102080222	37488	74185	29396	38349	58547	71601	58122
LOC100692258	41992	58808	27220	37138	46161	53197	60576
cdh17	28439	41459	6247	47964	46930	42532	42831
LOC100699477	32903	47845	7252	52098	46353	41006	43181
LOC100694365	25990	41027	5835	43343	45938	37966	39195
gapdh	18378	29691	39623	30049	32652	36019	38853
pck1	22309	50921	5114	22485	33984	40064	43205
lrp2	30229	40969	4227	39028	32208	34238	30563
ahcy	21775	21389	9852	26113	24751	38462	38327
ef-1a	18839	22030	21833	26624	25872	24481	24558
slc12a1	14426	23173	3395	25015	26344	27285	21311
LOC100705287	24019	28191	12752	19731	15815	30980	31747
atp13a3	25033	34741	4973	21791	17473	26844	26970
LOC100693999	14028	23021	3407	24446	23600	20911	22202
pdzk1	14769	20847	3138	21059	19559	25852	24188
LOC100703730	14350	35656	7187	20376	32242	13869	15940
LOC100702471	14678	16805	14049	20842	21256	19745	21450
LOC100711099	13156	15892	14239	19838	21306	19845	20546
rps2	9444	13877	13299	20163	22757	18992	19638
LOC100690984	15636	18907	3281	19326	19300	22032	26593
LOC100699101	8881	13261	14301	16994	24094	19312	20309
smim24	9184	20148	3477	22784	21939	17524	19342
hsp70	14347	17011	9485	20015	18605	20396	20720
rpl7a	11047	14004	13068	18182	20782	17826	18576
LOC100696673	23131	33206	2634	25076	10882	13244	26690
LOC100708656	104	22590	7	2924	16658	22312	29697
tpt1	10607	13873	11924	16352	18584	16528	18115
LOC109201893	9362	17393	7055	17877	20219	15144	20325
ybx1	11377	13810	13477	15333	17537	18650	16949
LOC100711471	15167	16441	3155	14970	14629	17696	20659
Mb	9362	13604	6213	17391	17886	15201	15059
rps27a	7321	11351	10482	15059	17737	14464	14356
rps11	7689	10853	10301	13811	17176	14203	15752
rpl4	9915	11152	9801	15459	15532	14833	15177
rps12	7546	12239	7175	13814	17864	13793	16134
cubn	12192	19576	2046	19294	14487	14240	13992
LOC100712014	10485	15169	7318	14730	15802	14697	14267
rpl39	4624	8022	8002	16686	15487	12756	12577
LOC109201892	8502	20912	6951	14167	13252	17662	13004
rpl9	7669	10352	8715	14784	13180	13692	13600
cd74	12419	6648	7109	17607	12129	13552	9231
lgmn	6711	14454	3466	14146	13990	15460	13780
rps7	7760	10189	8660	12206	14907	12789	13082
abat	13184	15046	4996	13484	10892	14869	18157
LOC102078435	4348	11117	6238	10520	14533	9871	18791
LOC100701987	7383	35393	8171	7525	25534	3800	11150
rps8	8065	9757	7886	13124	13308	12528	11579
rpl35	6216	8513	7166	11481	14058	12619	12187
LOC100694281	7788	11606	2146	15847	12659	13480	10972
LOC100694503	8105	13979	19160	11802	12374	13465	14018
rps25	6994	9397	8418	10364	13384	13052	12658
LOC100704523	8435	13670	12856	11673	11234	15566	13861
LOC100703974	3696	17072	4803	15065	16464	8176	10228
acox1	10305	16607	6980	9250	12939	15112	15074
slc16a9	4949	10446	1638	14812	13012	13168	11538
LOC100712456	8454	17724	2602	11337	12917	13714	14058
LOC106097880	9997	12646	2623	10296	13213	14597	12326
rpl5	7171	8457	7807	11902	12522	11399	11460
rpl31	5218	7561	6840	9273	13477	12270	12460
LOC100702758	5246	8268	7716	10688	14689	12454	13071
rpl7	6286	8379	7422	11516	12784	11167	11121
rpl15	5930	8008	8189	11826	13092	10426	11082
rplp0	8366	9310	9332	10691	12894	10652	11720
rpl13a	7154	9815	8680	11273	12360	10795	11479
LOC112843388	5001	7912	4982	10950	12367	9989	15780
rpl13	5993	9075	7167	10336	11724	11448	12170
LOC100709625	8697	14412	5353	9564	12011	14318	14671
acy1	8057	13887	4035	9758	11406	13055	13034
rpl10a	5799	7428	7172	11248	11578	9798	11651
upp2	7060	12236	11706	9960	11854	12409	13999
zbtb20	11701	13903	4683	11433	10402	11902	12409
LOC100697415	6973	11322	3088	9800	13034	9743	11293
LOC109201896	5911	12154	3835	12890	16351	5096	11718
rps23	5802	7813	7771	10777	11687	10393	11013
actb	15536	12340	5838	14093	10545	11166	8784
hsp90ab1	14535	13055	5407	12142	9580	11345	11686
LOC100694234	8326	11226	2503	10663	10177	12132	12052
LOC100700121	6132	13305	2396	9044	10628	10046	13716
LOC100702424	8347	11516	2256	9808	10856	12152	12490
rps13	5590	7508	7435	9111	12088	10455	10515
transcript_id	16670	19184	14284	19081	7850	7761	6404
rps15	5880	8120	7153	9735	11371	9676	10376
LOC102082640	7558	8940	1418	8059	9451	10049	13631
rpl32	5267	7254	7585	9892	11282	9821	10201
gpt	7621	9163	3179	7045	13040	11206	12869
rpl36	4701	7168	6477	7715	11607	10828	10798
rps6	6593	8481	8235	10515	10872	9320	9810
rpl23	4744	7160	6552	9802	11301	9314	10035
rpl6	5701	7231	6224	10780	11127	8713	9740
LOC100707344	6619	7585	8105	10325	10583	8749	9661
LOC100697370	14520	6500	13016	13494	10673	9657	6214
rps29	3138	5060	5765	12607	10524	8293	8829
rpl37	4380	7099	6149	7744	11508	9658	10389
eef1g	6015	7403	5807	9428	9864	9668	9151
slc12a3	7791	7877	1028	10156	11833	9584	9048
LOC100702817	7395	12114	5307	11081	10181	7884	8561
LOC100695173	7271	10202	1265	7705	7941	10083	14121
oaz1	6736	15221	4704	8639	11532	9395	10936
naca	5524	7873	5964	8235	9715	9685	9873
LOC100693141	6637	8658	2897	10517	10163	8456	8967
rpl8	4790	5992	5689	9511	9872	8786	8754
uroc1	6315	9470	4876	8724	8181	10309	11346
LOC100698506	6557	10699	2160	9097	8960	9354	12165
rbm47	8655	10490	1515	8870	10031	9501	9997
rpl29	2996	5460	5355	9104	10309	8137	9151
chp1	7111	8356	1628	8948	10302	8977	9993
ccng1	4999	6411	3552	8523	9863	8966	9549
rps26	4049	6289	6171	7301	9677	8975	9636
rps14	5410	6737	6175	9580	11404	7637	7866
rps21	3703	6217	5715	7069	9971	8852	9486
rpl37a	3572	5465	5569	8301	10508	7770	8468
rps4x	5219	6479	6112	9028	9253	8348	8427
rack1	5674	6239	5895	9831	9189	8290	7609
LOC100698259	5451	6922	1083	8322	10603	8221	10021
rpl11	3707	5843	4721	8816	9511	7757	8336
rps3a	4665	6265	5013	8681	9416	7984	7915
LOC100691660	6973	10206	1868	6447	8824	12704	10476
LOC100699677	3974	6437	6857	8547	8236	9788	8707
LOC100709589	4836	6608	5671	8787	9333	8004	8233
LOC100696027	3255	5252	5735	8182	9847	7783	8264
rpl23a	3454	5227	4865	7740	10201	8114	8003
xdh	7553	12422	4815	7103	9586	8949	10574
tmsb4x	7186	6104	2731	9528	8041	8401	7658
rpl18	4813	6398	6342	8312	9285	8042	8097
LOC100700394	10615	11280	1510	7097	8753	9068	11392
hsd11b2	6539	9562	1522	8884	8052	8985	7570
ubb	4088	5978	3837	8680	8005	8451	9193
isyna1	4017	9996	951	9669	6035	9996	8439
rpl17	3954	5596	4954	8441	8904	7653	7829
rps24	4075	5776	5945	7379	9114	7902	8082
LOC100699742	877	3205	1334	14600	4696	7408	5055
LOC100703953	4997	6410	4233	7732	7972	8872	9484
LOC100692632	5111	9221	8495	8198	8627	6877	7563
fau	4070	5850	5300	6799	9073	7696	8133
LOC100698818	8296	8493	925	7952	7806	8197	8801
hdlbp	4849	9849	8207	8598	5537	7837	9731
LOC100710273	4979	7906	1870	7898	8429	8284	8726
LOC100697185	4129	5600	4728	6630	8411	7393	8747
LOC100702265	4455	7472	5927	6253	7323	10998	8103
psap	6470	7074	6639	8220	7357	7306	8115
bsg	5276	7919	4353	8043	8061	7466	8486
slc13a3	10511	14045	2039	7296	5670	9079	10011
btg1	6036	7359	5161	7379	7553	7913	7936
rps20	3756	4974	4760	7265	8257	6771	7558
rpl14	3937	5627	5047	6349	8340	7579	7561
rpl28	3289	4699	4178	6513	8355	7285	7446
cpn1	5166	9810	2975	5972	7020	10358	7915
LOC100691393	6754	6895	5314	7978	7705	6557	7875
txnip	4800	8636	3233	4843	8452	9827	6224
LOC100706178	8269	4018	4503	9950	6518	7181	5290
rps5	4592	5917	5010	7026	8274	6765	7280
rps28	2389	4410	4381	6774	8662	7194	7413
rps18	4102	5264	5788	7933	7947	7083	6821
rpl21	4231	6118	5464	7868	7947	6282	6830
cltrn	4654	8426	1604	8309	6869	7829	8293
LOC100692424	5368	7326	1871	7352	7572	7297	7990
LOC100696287	4661	7525	1431	6733	6886	8317	8017
dao	5146	7832	1600	7149	6860	7640	8227
cth	7290	7992	3737	6793	7290	7387	9588
rpl12	3678	5785	3978	7925	5751	8073	5690
LOC100691912	3297	4853	4203	6694	7692	7085	7274
itm2b	7219	7959	4309	7498	7028	7682	7502
dst	7756	9189	2150	7070	7565	6696	7742
rps3	3307	4841	4106	7999	7789	6344	6292
rpl10	4602	5645	5197	7366	7310	6852	6877
dpyd	7726	9201	4847	6842	6540	8273	8183
cirbp	5543	3967	3262	6792	7886	6833	6892
LOC100709974	5350	6379	1564	7380	8360	5759	6496
LOC100690460	2901	5763	5593	6892	6855	7034	7360
etnk1	8196	9319	1788	7518	6023	7372	7340
LOC100712286	5123	6255	19008	5519	7557	7580	11407
LOC100696451	3204	3215	1363	4503	4892	2185	16517
rps15a	3824	4792	4831	6761	7300	6602	6665
slc5a2	4356	7324	1173	7361	6916	7577	5940
ogt	7399	9010	2519	7083	6906	6272	7545
slc2a12	4999	6360	1042	7754	6868	6888	7000
kcnj15	4103	5971	1019	7420	7130	7731	6468
LOC100689902	4112	5909	1014	6650	8104	6880	6987
acer3	6010	7587	2121	7950	6055	7591	7200
LOC100701173	2756	5422	1792	5930	7234	6176	8050
LOC100696410	719	25302	2160	9299	5395	4194	9177
LOC100699155	3270	5012	3316	7150	6424	7001	5684
mapk6	4738	6439	1746	5972	7111	7762	7155
rpl38	2407	3877	6021	6295	7370	5967	6299
utrn	6525	8782	2571	5833	6941	7240	7507
rplp1	2543	2816	3640	6145	7203	6258	6139
LOC100694252	3960	6623	12208	5734	6928	6620	6959
btf3	3977	4775	3130	5284	6742	6309	6963
LOC100704529	6036	7518	1494	7217	6721	6706	6086
LOC100707972	5753	6358	4628	7771	6140	5772	6682
rps16	3299	4634	4248	6064	6763	5825	5805
dnah9	6583	7863	1176	6426	5500	5611	6822
LOC100711481	2319	4185	3848	5001	7057	5982	6725
LOC100698794	4587	6524	1400	6178	5982	6182	6449
rpl22	2703	4210	4628	4891	6810	6342	6430
LOC100706977	3777	6816	1648	5055	3490	10029	7848
atp5mc3	2984	4635	2236	6523	6986	5296	5913
LOC100691806	2880	4194	4340	4578	6637	6002	6281
rpl34	2580	3161	3402	5353	6540	6129	5390
LOC100700847	2300	4505	1938	5927	6331	5499	6322
tk	3917	5452	4184	6788	5713	5055	6010
LOC100709545	7433	7582	3359	6232	6245	5770	6016
LOC100695275	3245	5181	1175	3623	8955	7163	5816
LOC100704602	3945	4981	1470	6577	5960	6036	5488
hnf1b	7225	8405	1419	6142	5393	6600	6536
lg17h1orf210	3708	6201	1593	5785	5805	6262	6794
atp5f1a	4079	5350	3384	6423	6193	5436	5625
LOC100705042	2901	4909	2121	5599	6363	5632	6134
LOC106097863	3032	22	348	4435	7710	6512	8774
LOC100700156	3928	4255	3856	5891	6074	5480	5602
LOC100707874	3698	4566	780	6064	5885	5891	5568
LOC100696980	3480	5739	853	5481	5917	5894	6046
rpl30	2719	4112	3780	5419	6308	5324	5745
LOC100710600	2911	6064	2386	6452	6126	5883	4911
ace	6396	12396	1521	4276	6217	6114	5265
pgrmc1	4430	6804	5569	4510	5572	7110	6643
slc3a1	5092	8154	857	4641	4819	5797	8091
LOC100699699	6016	7179	1760	3385	6341	8308	4422
ftcd	4244	4913	4899	5647	5043	5880	6278
LOC100701956	2287	4131	1984	4822	6409	5292	6369
rpl27	2189	3473	3364	5555	6356	5058	5161
LOC106098353	3870	3968	5543	4347	3965	5446	10899
aco2	5617	6254	1067	6462	5185	5800	5033
aox1	5193	6276	3566	4185	5202	6343	7905
LOC100701067	3279	6311	1548	6564	6124	5868	5044
col1a1	2472	7221	681	5870	4637	6745	4663
LOC100689943	2879	4128	3754	5138	5870	5268	5473
arrdc3	2773	5597	1793	5976	5776	5583	5280
LOC106096937	2449	3643	1284	5603	5630	4932	5439
LOC112848295	2009	3996	3090	5510	6146	5140	5478
LOC100712443	4508	7585	2293	4269	2975	6716	6743
cltc	4817	5955	2383	6258	5238	4988	5178
ubr4	5349	5659	2590	5728	5370	5264	5375
LOC100705870	2671	5003	9346	5049	5885	5631	6061
mknk2	5625	8322	3432	3929	5650	7185	4728
mst1r	4273	7456	742	4658	5313	5453	6091
cdh16	3547	6209	827	3900	5403	5384	6443
LOC100692223	2843	4624	849	5584	5562	5316	5097
mat2a	6396	7063	3096	5575	4956	5259	5169
atp5pb	3007	4312	2354	6003	5700	4463	4905
dsp	4398	5319	2617	5706	4824	4861	5636
LOC100699764	2174	3352	3168	5146	5649	5134	4825
LOC100709319	3186	4933	908	5655	5198	5328	4996
LOC100695540	2388	1377	393	1997	8960	7958	4864
LOC100692267	5374	8083	1080	4476	5023	5718	5310
ddx21	3873	5395	2887	5086	4144	5848	6122
LOC100711430	5544	5406	773	5852	5742	4247	5425
phospho1	5287	7019	1014	4832	5393	5488	6006
LOC100711018	2757	5914	951	3808	7203	5620	6523
ivns1abp	4040	5010	1231	4833	5601	5333	5776
LOC100695136	4199	8158	1417	4202	4395	6652	6706
pck2	4070	5048	10369	4289	5956	5472	6259
LOC106097937	4324	5873	1025	4610	5245	4881	6541
LOC100704650	2546	4187	2091	4366	5703	4942	5141
LOC100707770	3070	4583	5965	3956	5131	6121	6635
dnah5	5258	5037	891	4207	5031	4706	5666
ndfip2	3964	5891	2864	5172	5582	5603	4697
caprin1	3752	5006	2107	4783	4626	5785	5024
LOC100708807	2667	3774	2461	5272	5230	4181	4640
LOC100708525	3428	4295	3666	4410	6080	4633	4795
LOC100707955	3751	5874	1319	4482	5501	5691	5180
LOC100699359	4548	4858	2543	4965	4988	5088	4935
LOC100703768	2024	8566	1432	3617	7294	4637	5155
LOC100698082	1719	4600	2616	5225	5076	4688	3947
rpl24	2005	2961	2713	4959	5538	4683	4532
myh9	5379	5119	1738	5522	4460	4103	4295
mafb	3038	5230	1039	5426	5742	4562	4558
trpm7	6432	9000	1350	4347	4216	5559	5552
rbpms	3256	4160	851	5282	5037	4515	4469
LOC109194202	4676	5845	914	5637	4276	4666	6323
LOC100707142	2459	3750	1504	4980	5636	4422	4974
rps10	1914	2660	2456	4605	5414	4677	4590
LOC109196841	4077	3499	1182	1934	3515	7318	6619
LOC100694532	2096	5592	549	4860	4136	5763	3932
itga3	4042	4670	775	5124	5159	4603	4769
eef1b2	2268	3402	2934	4385	5021	4711	4398
LOC112847244	1591	2349	2556	9367	4084	2739	4270
smox	3719	5763	929	4117	3873	5430	6327
LOC100711688	2783	5102	777	2517	5811	8735	4462
LOC100690806	3891	6799	932	5376	3968	4604	6258
rbm5	3235	4711	2389	4748	4335	4830	5004
enpep	3898	6011	878	4698	4861	4236	6272
col1a2	1960	5623	640	4890	4065	5447	3791
atp5po	2453	4112	1917	4836	4987	3985	4854
LOC100694683	2810	7880	626	4592	7045	2165	4077
atp5f1c	2459	3326	1168	4685	5093	4213	4514
LOC109194269	1920	0	167	4005	5773	3949	7271
LOC100700733	4295	6025	1160	5236	5529	3771	3891
slc25a3	4362	5098	2152	5100	5158	4177	4324
cnnm3	5601	6804	1236	4600	3959	4986	4768
csde1	4060	4947	3002	4624	4252	4503	4609
LOC100700806	1912	2912	1527	4750	5269	4354	4093
slc16a4	6376	7764	1236	5250	3329	4990	4075
sptbn5	4437	6472	925	4706	5084	4791	4431
pnrc2	3436	4519	2555	4515	4847	4060	4544
LOC100711262	2712	4474	4228	4855	4857	4028	3829
upb1	2826	3531	2040	4211	4631	3960	5147
ptprq	6901	4325	567	6725	3912	3092	3289
LOC100707799	3440	4663	632	4516	4345	4885	4941
LOC109194376	3482	4238	372	4288	4569	3282	5890
LOC100709332	5266	8302	759	3559	2989	4803	5193
echs1	2639	5158	1611	3783	4359	6105	4274
sod1	2430	3499	2657	3820	4338	4408	5109
ephx2	3022	3602	2539	3879	3928	4778	4511
LOC100706482	3474	4196	2028	3452	2573	5699	4727
LOC100702302	2807	3739	905	4559	4080	3431	3370
LOC100712429	3067	2484	1817	3259	4338	3997	4160
LOC100690808	4360	5557	1877	4217	4014	4105	4665
prr15l	2732	4094	1102	4246	4035	4119	4630
LOC100698195	4817	5569	809	4138	4669	4390	4403
fat1	4136	5133	3385	4345	4064	4007	4293
LOC102079470	11	446	305	1068	777	2434	15974
gamt	4732	4254	914	3875	3443	4671	5891
LOC100707845	3850	6390	2559	4362	5130	3560	3225
nedd4l	4276	5969	1297	3976	3346	3877	4530
LOC109194203	3356	3876	975	3149	4427	4394	5416
LOC100693841	3457	3610	3005	4474	4196	3628	3544
LOC100706029	3945	5802	1473	3279	3456	4508	5390
LOC100699342	2767	3570	2309	3990	3941	4076	4122
LOC100703561	3316	4814	786	4369	3350	4737	3952
LOC100708645	2220	7744	725	3495	4219	5191	4430
LOC100702639	2531	3639	481	3446	4160	4246	4216
LOC100700739	1480	2804	538	4050	4858	3782	3739
slc44a4	2644	3538	755	4636	3646	4167	3713
lamp2	4441	5163	3634	4432	3594	4473	3942
LOC100699429	3383	3806	1278	3618	3605	4385	5231
slc2a11	1961	3090	857	2642	4517	4077	4126
LOC100699462	2322	3722	2769	4093	4329	3572	4254
selenbp1	2703	4060	2333	4062	4211	3394	4020
mgll	2882	2964	683	4135	3880	4063	4259
igf2r	3206	4532	1043	4375	4114	3988	3927
atp5pf	1811	3181	1015	3447	4310	4258	3483
LOC102083061	2893	4501	841	3462	4302	4116	4724
LOC100695229	3213	3610	1256	3538	4832	4202	3179
LOC100703043	2621	2280	2065	3978	4077	3944	3333
col4a1	2930	3837	615	3601	4288	3613	3377
LOC100705565	2286	3152	624	4259	4243	3690	3291
syne1	4494	4207	943	4118	3767	3381	3903
LOC100696772	2338	3165	3601	3810	4008	3357	3803
paqr5	2652	4661	745	3557	3134	4475	4059
chd2	3121	3671	2006	3665	3953	3466	4563
rps9	2084	2443	2024	3712	3561	4639	2887
LOC100689985	4093	5150	526	3945	4653	2384	4504
ctsd	2942	4000	1490	3294	4245	4244	3849
prlr	2979	3304	351	3945	3598	4254	3456
sfpq	3888	3772	1985	4032	3732	3455	4015
LOC100692350	3849	3971	2126	3840	3500	4214	4036
sptlc2	3072	4376	892	4172	3000	3876	4321
LOC100695831	1897	3331	1217	4168	4409	2801	3576
LOC100695823	2953	2735	1424	3444	3673	3862	4175
pepd	2882	4120	1001	3543	3375	4086	4276
LOC100712428	2153	3017	3464	4013	3769	3473	3348
LOC100697227	3386	3628	1865	3054	3845	4497	4717
LOC100704762	2385	3198	757	3827	2041	3307	4007
LOC100706244	3304	3238	542	4075	3597	3870	3813
LOC100691637	1373	2437	256	3183	4151	5172	2935
LOC100710460	3715	3970	609	3848	3466	3576	4071
LOC100709146	3591	24223	2087	6853	4236	6848	238
LOC100693649	3373	4494	1191	3503	3003	4912	4045
tmbim6	3190	4008	2560	3276	3353	4161	4291
sptan1	3228	3962	1672	3532	3755	3771	3442
mme	3453	4402	505	4067	4338	2909	3596
LOC100693267	3079	3658	1326	3192	3935	3812	4134
got2	2413	3539	3860	4017	4037	3263	3125
sgk2	2907	3715	557	4171	3367	3970	3273
LOC100690421	4164	4835	880	3922	3091	3475	4056
LOC100698154	3263	4715	659	3017	4093	3798	4345
hal	3140	4580	2291	2757	2983	3462	5990
LOC100697917	2076	3785	533	3315	3875	4357	3336
oplah	3940	4763	709	2608	2849	4420	4652
LOC100695750	3096	3615	930	3799	3289	3794	3524
pip4k2c	2566	3367	1065	3137	3609	3723	4207
LOC100694675	2552	3807	1896	3210	3594	3811	3847
LOC100710156	3169	2906	1404	3589	3601	3533	3501
LOC109194280	2662	2875	2759	2267	2652	3857	6223
LOC100708443	3167	3146	2086	3501	3469	3663	3673
LOC100692607	3821	2378	690	4495	3427	3963	3342
LOC100699400	3714	4310	767	3669	3254	3940	4039
nfic	3493	3888	1511	3795	3542	3376	3365
LOC100691937	2447	2669	1348	3374	3352	3664	3739
lrba	3305	3210	970	3716	3678	3344	3879
epcam	1762	3000	587	4631	3214	3516	3145
LOC100706205	2207	4073	2001	3348	3661	3585	3684
nap1l1	3216	2786	891	3194	3149	4015	3394
LOC100709338	2451	2853	1543	3680	3943	3433	3042
iqgap2	3200	3857	2738	3271	3328	3769	3865
LOC106098523	2623	3361	1505	3406	3235	3722	3650
LOC100711808	2965	3025	1301	3725	3320	3203	3119
LOC102078568	2614	3152	612	4167	2517	3786	3694
LOC100699555	2596	3702	992	2856	3595	3663	4122
ripor1	2562	4600	1939	3202	4223	2991	3509
pc	3591	4649	6120	2912	3827	4175	3399
LOC100705046	2481	4378	3541	2886	3169	3305	3958
vdac2	2792	3162	1122	3610	3664	3213	3166
mdh2	2486	2779	1604	3653	3396	3283	3254
fam13b	2140	2283	816	3683	3709	3544	3575
ahcyl2	3644	4100	630	3815	3637	3263	3253
slc19a1	2381	2964	1384	2815	3721	3753	3555
huwe1	4130	3784	1836	3491	3191	3361	3504
ctsc	2123	2544	1337	3849	3158	3012	2711
dab2	2125	3666	1247	3818	3556	3067	3197
LOC100706071	1473	1712	1031	3421	3804	2887	3089
LOC100702522	1820	2747	1804	3153	3397	3602	3417
trip12	2950	3305	2138	3680	3424	3076	3105
clip1	2929	3658	1074	3439	3013	3321	3366
LOC100701915	4254	4331	1546	3261	3118	3476	3725
ddx3x	3256	3143	2170	3191	3498	3109	3490
LOC100708152	3167	3002	486	3342	2516	3011	3259
LOC100705528	1612	2124	302	2859	4228	2776	3822
LOC100707891	3052	3669	568	2366	3613	4260	3575
acadm	2341	3158	2123	2802	2767	4469	3265
LOC100704690	4446	3198	654	3875	3155	2924	3836
dync1h1	4276	3831	1814	3560	2956	3265	3224
LOC100698600	3457	2754	1586	3951	3048	3027	2736
arrdc2	2033	2852	948	3031	3876	3085	3167
LOC100698013	1268	4374	2191	2266	1596	4178	5330
LOC100694711	3695	4999	627	2983	2824	3720	3682
atp5mpl	875	1698	1047	3529	3780	2918	2971
LOC100706773	1656	2954	441	2969	3751	3100	3027
LOC100712488	3375	4054	752	3194	3318	3224	3522
aldh2	2529	3423	3286	3053	3073	3873	3206
LOC100698188	3010	2927	528	4244	3071	3697	2292
ptdss2	2729	4337	1809	4142	3225	3491	2835
vcp	3417	2619	1898	3351	3226	3142	2857
LOC100689934	2777	3407	668	3710	2977	2871	3427
pdia3	4773	3214	5135	3150	3213	3125	3313
ptprj	3011	3440	880	3560	2860	3387	3128
myo1b	3697	4198	2263	3508	2789	3371	3134
LOC100703776	3253	3871	709	3551	2915	3035	3021
LOC100698842	1933	3280	670	3247	3301	2993	3008
LOC100703964	1888	2969	1096	4089	3540	2674	2671
LOC100705023	3684	5918	1424	2501	2392	2603	5755
LOC112847184	3729	3939	484	3073	3226	3216	3486
ctsz	2014	2412	1045	3290	3774	3000	3004
LOC100700835	2900	3196	431	4431	3133	2195	2806
LOC100695052	921	1830	760	3398	3443	2625	3020
slc16a2	2433	3603	5284	2578	2734	3848	4173
cct4	2043	2159	1231	3133	3359	2950	2683
LOC102082777	2688	2752	591	2724	2885	3469	3739
dbn1	2372	3493	1338	3440	2761	3067	3208
gnmt	2540	3760	1460	2823	3197	3314	3356
LOC100702211	1813	2593	3126	2749	3209	3164	3535
LOC100712330	1158	1928	826	2878	3164	3240	3505
LOC100708924	2357	2765	355	3091	4732	2398	2612
aspa	2976	4287	689	2696	2861	3170	3534
flnb	3573	3387	603	3225	3137	2695	3005
nit1	2070	3103	812	2656	3637	3451	2660
LOC100700804	1942	2578	1211	3105	3089	2948	3032
acaa2	2317	2399	955	2571	3254	2746	3496
oga	2299	2537	1373	2990	2845	3164	3129
aplp2	2474	3286	672	2801	2854	2944	3320
LOC100698771	1746	2301	4905	2686	3587	2745	2907
LOC100692587	1450	2050	942	3373	3371	2603	2752
LOC100693325	2544	2995	938	3649	2541	2635	3173
LOC100701650	2309	4500	2796	2318	2679	4009	3489
sf3b1	3233	3803	1592	3228	2827	2991	3168
acadvl	2220	2744	2058	2627	2325	3972	3229
LOC100698339	1103	2182	506	2726	3013	3235	3192
LOC100696335	2103	2861	1028	3496	3037	2903	2767
LOC100708708	1872	2451	1293	2885	2820	2994	3047
cs	2787	3149	1230	2936	3209	2966	3080
akt1	3095	3368	425	2663	3045	3333	3566
LOC100694460	1889	1581	695	3701	3082	2590	2766
LOC100705019	2880	4256	782	2598	2534	3577	3846
usp9x	2823	3157	1784	3087	2911	3017	2897
epas1	2478	3244	3669	2252	3099	3322	3800
LOC100712415	3184	1963	906	3262	3208	2632	2350
LOC100707936	2079	2841	1127	3165	2919	3342	2915
nrip2	2062	3933	480	3435	3018	3319	2468
arhgap18	3010	3315	849	3097	2383	3287	3119
LOC100697759	1467	2778	461	3221	2576	3639	3617
LOC100695760	1196	2060	698	3132	3008	2616	3190
LOC100708867	2294	2817	492	3136	2523	2595	2547
ankrd52	2676	2820	1474	3116	2904	2927	2946
birc6	3914	3238	1561	3001	2841	2868	2898
hdac6	2968	3285	543	2492	2173	3561	3824
LOC100698057	3551	3796	1609	2935	2887	3055	3132
LOC100710911	3088	4070	1318	2909	2630	2997	3112
tet2	2576	3411	831	3109	2537	2849	3090
LOC100706113	2711	2526	474	3458	2826	2537	2715
jak1	3060	2497	2308	3260	2718	3050	2404
ckb	2120	2533	525	2710	2654	2848	3422
cyp1a	1714	2634	5781	2760	3646	2149	3013
rnf213	4682	2716	1121	3413	2720	3436	2259
atp5mf	1056	2095	1088	3078	3263	2532	2697
ncor1	2649	2981	2025	3233	2531	3007	2814
ralgapa2	3427	3825	1143	3105	2542	3153	3299
LOC100704231	2926	3154	1696	2915	3027	2685	2974
LOC100703714	1937	3520	850	2044	2811	3597	3546
LOC100700598	2369	3217	561	3097	2904	2470	3506
LOC100701827	3328	3831	1381	2699	2763	3086	3120
LOC100697614	2698	3190	1314	2818	2949	2923	2947
nsa2	1482	1956	1542	2431	2774	3159	3071
dio1	1144	2020	1002	2334	3682	2209	3842
ehhadh	1574	2666	2157	2937	2940	2472	3433
LOC100689761	2479	4533	1955	1750	3544	2314	3149
LOC102076255	2104	2679	498	2497	2485	2976	3518
LOC100703332	1745	3179	852	1866	2288	3447	3443
raver2	2365	3327	557	3275	2405	2718	2908
myh11	1320	2122	640	2650	3059	2695	2692
celsr1	3143	3484	511	2953	2671	2711	2889
nfyc	2526	2685	780	2867	2760	2828	2898
LOC100694342	820	1650	1307	2414	3789	2727	2711
LOC100693254	1886	3759	919	2432	2742	2900	3474
LOC100691403	2411	2979	1399	2803	2771	2935	2768
LOC100692695	2439	2832	1593	2309	2986	2924	3281
LOC100709514	2245	2623	2056	2808	2763	2899	2806
LOC100703266	2090	3162	244	2876	3271	2723	2487
LOC100712433	2524	2723	1477	3115	2587	2886	2576
LOC100691663	1766	1944	1034	3108	2806	2568	2268
LOC100709187	2765	3833	580	3254	2312	2215	3328
LOC100708272	3172	3161	1227	2930	2653	2742	2688
hspg2	2298	2517	579	2830	2869	2317	2532
uba1	2800	2678	1091	2863	2587	2759	2658
bcam	2735	2728	444	2710	2661	2770	3015
LOC112842298	710	1521	1255	3786	2864	2153	2602
ctnna1	2407	2741	1169	2802	2590	2604	2548
ndufa1	1028	1881	1022	2437	3105	2488	2989
LOC106096475	1526	1929	2651	2666	2225	2948	3064
LOC100702791	2649	2802	865	2040	3117	3021	2939
LOC100710159	1568	2069	422	3014	2680	2722	2475
LOC100691664	3603	3504	2144	2754	2375	2692	2917
LOC100694221	1162	2174	764	2473	2735	2913	2633
bckdk	2883	3843	769	2642	2158	2756	3065
LOC100703537	3079	2673	936	2967	2510	2534	2646
rpl18a	1894	2019	1638	2826	2710	2484	2519
LOC100696747	1915	2524	2344	2496	2695	2527	2700
LOC100697360	2898	2576	2797	2704	1932	2701	3283
gstk1	1280	2261	1636	2549	2406	2556	3711
LOC100701082	2742	2704	1161	3058	2517	2469	2463
cd164	3106	3036	893	2695	2611	3043	2751
suclg1	1993	2423	1350	2812	2945	2556	2713
LOC100694218	2432	2861	751	2792	2590	2602	2817
miox	220	2600	1878	1844	4805	151	4762
herc1	3208	3010	2700	2551	2752	2909	2765
LOC100710463	1721	1897	1139	2585	2651	2519	2544
gldc	1966	1982	1395	2987	2828	2766	2436
LOC100699288	2133	2729	1015	2683	2603	2710	2789
dnah10	2388	8702	321	1742	1956	3578	2816
LOC100711567	1992	1760	341	3002	3309	2049	2492
LOC100704665	3973	5928	1785	2308	2729	3559	2731
LOC100708444	2043	2257	327	2423	2741	2690	2732
pdk4	1267	3037	2111	2302	2194	3647	2947
ccni	2160	2450	914	2412	2267	3051	3019
LOC102076745	1768	2191	1167	2732	2752	2672	2742
ankib1	2206	2836	926	2589	2471	2728	2793
LOC100689834	2099	2768	259	2920	2372	1932	2258
LOC100692150	2695	3365	883	2739	2505	2811	2321
LOC100692513	2149	2538	970	2763	2561	2634	2487
csnk1a1	2121	2470	1218	2728	2562	2500	2638
LOC100704829	2113	2241	1103	2686	2578	2702	2461
col6a1	1121	2984	498	2543	2195	2785	2481
LOC100691897	2028	2268	416	2556	2239	2170	2688
LOC100707584	2385	2461	1107	2534	2621	2237	2152
LOC100698172	2459	2050	1490	2832	2507	2595	2295
myo18a	2615	2690	1001	2597	2579	2563	2858
LOC100692795	1739	2884	1365	2177	2965	2558	2339
LOC100709667	2070	2072	1944	2584	2725	2491	2521
tuft1	2349	2093	415	2492	3545	2324	2130
LOC100711482	1316	1627	1055	802	4422	4544	1693
kmt2d	3076	2731	1191	2659	2500	2691	2589
LOC100710022	1824	1998	480	2421	2759	2223	2188
adm	1947	3063	518	1598	2622	2901	3741
LOC100700514	1139	2821	369	2399	2147	2753	2374
LOC100700866	1304	2764	528	2115	2686	2022	3680
LOC100710717	2914	2997	1660	2647	2318	2625	2789
LOC100696212	1165	1268	326	2608	4201	2140	2027
LOC100690582	1124	1763	1130	2017	2700	2551	2833
LOC102078750	2574	2999	853	2997	2228	2365	2611
LOC100703058	1310	2829	518	3363	2115	2279	2029
eif2s3	1426	1865	1247	2339	2584	2619	2332
LOC100692811	1609	1872	328	2456	3185	2380	2286
lrrc66	2029	3895	491	3193	3046	2017	2138
smim14	1551	2410	5626	2778	2311	2681	2498
cryl1	1520	2648	760	2727	2918	2349	2287
ncl	2201	2093	1144	2567	2660	2443	2368
cndp2	1768	2299	709	2694	2485	3226	2245
LOC100709107	2202	4232	1474	1781	2752	3494	2708
LOC100705312	1781	2136	871	2886	2657	2216	2466
aadat	1605	3101	488	4566	1876	2025	2159
fermt2	1768	2630	974	2095	2791	2705	2475
mpc2	1937	1705	1386	2456	2371	2757	2471
p4ha2	2021	2641	566	2411	2274	2462	2626
syde2	2401	3596	548	2037	2481	2695	3230
LOC100692224	1469	2472	207	3056	2439	2903	2190
haao	1771	2390	3654	2235	2334	3080	2565
tpm1	1210	1933	541	2531	2614	2259	2208
LOC100702086	2277	3540	422	2669	2126	3063	3409
LOC100693038	2746	2290	1326	2691	2212	2493	2115
LOC100703932	2227	2625	572	2716	2505	2583	2456
ppargc1a	2624	2468	404	3051	2810	2023	2556
canx	3134	2676	2354	2655	2311	2398	2663
sgk1	2136	2186	835	2875	2509	2009	2565
plvap	1056	1959	268	2058	3039	2705	2819
aldh6a1	1989	2776	2737	2721	2251	2862	2496
LOC100708832	1438	2919	1773	1791	2784	2999	2722
LOC100696073	1999	2562	623	2464	2470	2388	2488
LOC100707214	1861	2051	1046	2928	2080	2392	2389
LOC100711399	1688	2254	1327	2331	2516	2479	3031
fryl	2686	3255	1291	2648	2474	2501	2436
LOC112841652	1509	1499	256	2668	3304	2401	2280
hspa9	2074	2492	1476	2438	2537	2413	2340
sort1	1716	2156	410	2613	2224	2732	2663
LOC100705259	1401	2135	441	3002	2627	2173	1890
ctdsp2	1904	2158	915	2442	2417	2725	2522
hipk3	2402	2937	915	2351	2312	2541	2653
LOC100697434	1399	1996	951	2676	2836	2001	2350
LOC100705280	2001	2396	873	3193	2182	2154	2452
LOC100698152	1885	1584	2270	2431	2105	2983	2728
LOC100690044	1863	2222	1258	2378	2231	2159	2513
rab25	1275	1791	305	2327	2537	2723	2334
LOC100698621	1972	2265	798	2427	2641	2343	2781
aldh7a1	1751	2735	1265	2166	2589	2594	2796
dld	1791	2556	1210	2305	2594	2491	2578
lama5	3285	3207	378	2451	2225	2363	2825
mtmr3	2197	2975	1128	2421	2336	2953	2240
tns1	1745	2654	694	2250	2610	2188	2308
folh1b	1970	1852	362	2769	2515	1872	2741
LOC100699319	842	1066	209	2557	3048	2271	2472
pam	2006	2462	1637	2456	2030	2382	2363
LOC100697854	2372	2458	1408	2348	2440	2434	2514
LOC100693657	2324	2539	632	2421	2395	2532	2527
LOC100708747	2357	2743	1264	2365	2385	2535	2453
g6pc	1347	2615	7255	919	4072	2883	2051
LOC100698288	2122	2956	342	1757	1956	2715	3147
LOC100692606	1365	2219	2632	2234	2809	2583	1770
LOC100711069	2159	2603	678	2368	2433	2247	2162
LOC109194194	2492	2819	1860	2298	2740	2253	2369
hsd17b10	1574	1993	785	2260	2274	2445	3003
LOC100707935	1595	2748	1390	2328	2355	2487	2374
LOC100701785	1731	1105	1089	2659	2630	1936	1339
LOC100703678	1711	2348	4448	2463	2531	1862	2578
vps13a	1759	2576	949	2418	2500	2313	2241
LOC112841672	1133	1193	679	2027	3039	1291	3786
col4a2	1637	2483	421	2128	2609	2381	1923
myo1c	2439	2714	658	2436	2484	2277	2261
ralgapa1	2581	2977	734	2336	2205	2468	2625
LOC100694607	1598	1788	693	2432	2660	2092	2081
sec61a1	1632	1984	3345	2181	2319	2530	2295
atp5f1e	800	1628	784	1836	2555	2166	2619
hadh	1382	2330	1575	2883	2592	1960	2048
LOC100704142	2336	3080	655	2159	2202	2532	2610
LOC100700123	1377	2120	504	2271	2836	2082	2164
LOC100706707	2899	3166	527	1963	1971	2299	3293
eif3b	1864	2009	1487	2266	2225	2249	2292
LOC100691772	1827	1907	689	2621	2127	2058	2024
cadm1	1906	2152	519	2410	2281	2474	2231
LOC102079284	3118	3309	902	2268	2207	2590	2507
LOC100711732	2994	1971	292	3314	3060	1811	1868
tnrc6a	2470	2723	1799	2397	2194	2393	2501
LOC100704618	3258	1853	3776	2609	1952	2351	2375
LOC100691958	1763	2707	1106	1846	2715	2303	2651
LOC100707615	1965	2203	884	2061	2380	2583	2356
mylip	2055	2785	346	1427	2318	3046	2842
LOC100706784	1493	2705	766	2409	2277	2395	2185
LOC109198965	947	1451	667	2151	2429	1972	1621
gpatch8	3080	2593	1580	2338	2375	2222	2412
LOC100690208	1740	1632	608	2438	2425	2515	2150
ncor2	2783	2681	1285	2420	2255	2230	2371
LOC100700286	1445	2128	2913	2071	2306	2478	2498
bdh2	1276	2406	1539	2267	2345	2238	2781
gda	2396	3694	2482	1868	2097	2563	3023
pik3r1	2024	2582	2417	1725	3032	2573	2308
rassf3	1701	2080	686	2036	2234	2480	1932
LOC100705304	2415	2555	1937	1358	2126	2562	2657
dars	1499	1904	967	2073	2345	2474	2269
LOC100707400	2599	1337	845	2530	2338	2034	1666
azin1	1831	2481	648	1866	2110	2534	2946
LOC100689951	1682	2112	1578	2126	2458	2192	2490
tpi	1418	1808	2585	2406	2450	1894	1949
abcd3	3375	3106	1495	2417	1947	2452	2642
LOC102078181	960	2288	335	1952	3250	2342	2148
LOC102079924	1819	907	420	2461	2141	2536	2399
stk26	1411	2126	498	2678	1954	2335	2144
LOC100693415	2260	2567	1120	2559	2247	2634	2433
zmynd11	2363	2697	1421	2262	2049	2258	2228
cnot1	2234	2470	1108	2426	2163	2167	2321
LOC100699449	1510	4134	1441	1185	2500	2372	3554
LOC100697215	2393	2294	1860	2489	2158	2219	2309
msra	1436	1739	394	1738	1899	2573	3312
cfl1	1452	1674	536	2421	2095	1953	1725
LOC100695095	1437	2057	373	2029	2700	2330	2152
LOC100700129	1465	2035	1210	2028	2391	2230	2354
slc25a33	1827	2068	1611	1647	2716	2512	2512
LOC100699146	1277	2133	238	2011	2570	1724	1786
LOC100712050	1266	2819	416	2639	2738	1769	2528
LOC100700431	1728	1863	1119	2441	2365	2240	2004
phyh	1858	2164	4229	1887	1923	2716	2698
abcc12	2359	2883	707	2160	2011	2315	2398
LOC100702026	1727	1686	218	1829	2517	2390	1634
xpnpep1	1752	1934	622	2586	2295	1930	2255
LOC100692726	2284	2281	319	2432	2141	2017	2312
LOC100704615	1579	2024	1284	1939	2055	2531	2438
eif4g2	1863	1937	1905	2413	2205	2046	2169
LOC100702396	916	2527	557	900	596	4642	2895
LOC100705231	1909	2187	754	2339	2868	1710	2359
lonrf3	2457	2611	461	1325	2413	3501	2371
as3mt	1318	2104	1363	1838	2749	2097	2176
LOC100692306	2384	2355	2298	2123	2307	2489	2305
LOC109196923	1225	2626	419	1720	2684	2175	2433
LOC109194148	1714	1687	761	2423	2089	2272	2007
LOC100704248	1977	3221	426	2488	3184	1748	1639
limch1	1654	1870	399	2213	2240	2217	2009
LOC100702695	3260	3252	468	1968	1984	2595	2746
acbd7	1565	1043	8920	2895	1338	1828	3236
LOC100707196	324	1106	413	1958	2241	1837	2036
zfp36l2	2075	2312	987	2098	1965	2378	2145
ccdc88a	2351	2176	387	1867	2452	1796	2408
snd1	1943	2053	2527	2325	2113	2100	2061
LOC102078743	1641	2558	640	1808	2453	2557	2088
LOC100707985	1852	2356	749	2330	2010	2177	2347
LOC100702095	1692	1910	1792	2431	2240	2066	2011
LOC100706132	1311	1890	578	2258	2270	2046	2252
LOC100534412	1657	1775	571	2334	2115	1618	1613
cd63	1290	1815	550	2292	2017	2008	2095
LOC100700082	1684	2120	2089	2056	1889	2372	2392
LOC100701716	1735	2644	390	2239	1755	2018	2130
LOC100699092	1424	3081	235	1659	1592	2865	1920
tsc2	1462	2589	919	2026	1854	2807	2176
LOC100709693	1793	2169	2533	1495	2473	3029	2059
LOC112842297	379	715	990	3292	1946	1643	2086
mtpn	1387	1659	731	2048	2171	2097	2141
LOC100691795	1889	1830	2372	2125	2042	2320	2157
tpp1	1488	1999	1844	2343	2217	1947	2005
dedd2	1741	2498	1020	2140	2027	1971	2231
ak3	2078	2075	397	2557	2291	2155	1852
LOC100710305	1669	2206	1029	2003	2082	2075	2407
LOC100706638	2437	2569	418	2747	2168	1673	1854
LOC100691991	1782	2826	960	2344	1982	2114	2289
LOC102076440	551	3014	152	2461	238	1520	4207
ak4	1889	2004	2008	1815	2172	2526	2639
thbs1	508	1651	406	1431	1647	869	1725
anxa1	898	1462	511	1357	2026	1727	1745
LOC100692041	2121	1687	355	2214	2662	1411	2003
uba52	813	983	873	1880	2369	2067	2221
LOC100695257	883	2380	447	814	573	4599	2621
vdac1	1334	1713	372	2384	2166	1753	1864
gapdhs	1647	1601	524	2313	2265	1801	1441
rsl24d1	1019	1477	1006	1578	1807	2535	2382
LOC100691449	2156	2846	357	2383	1729	1694	2301
dazap2	1619	1726	1033	2262	2048	2149	1987
dnai1	1214	1946	349	1884	1962	2044	2055
LOC100690837	1369	1670	734	1967	2137	1520	1754
LOC100699396	2295	2675	730	1834	1662	2143	2900
dyrk1a	1756	1770	816	2179	2085	2088	2066
LOC100710376	2015	2146	832	2204	1980	2152	1957
LOC100697423	1038	1602	508	2028	2402	1756	2019
LOC100708630	1506	2112	8808	1949	1826	2179	2263
oat	2119	2676	4090	1741	2740	1975	2112
rpl35a	1634	2662	2022	2168	2356	1873	1861
bhlhe40	2146	2288	385	1919	2111	2041	2273
LOC100703354	1216	3050	3281	2009	2675	1417	2531
LOC100695177	1782	2226	1672	2132	2009	2014	2185
vill	1544	2034	480	2199	1972	2309	2246
wwc1	2312	2667	720	2279	1746	2052	2192
akt1s1	1274	1922	877	1822	1900	2224	2316
chd9	2080	2197	995	2108	1958	1990	2081
LOC100699644	930	1925	251	1785	2424	2132	2330
ctnnb1	1210	1853	555	2091	2116	1742	1685
LOC100704215	1635	2236	818	1910	1902	1868	1953
LOC100701018	1731	2341	471	2215	1912	2318	1991
LOC112841613	1932	2644	935	1442	2003	2383	2763
ncoa4	1317	2109	1704	1953	2015	2104	2339
eif3a	1628	1862	1296	1995	1996	2046	1992
ezr	1739	1744	905	2265	1808	2022	1764
usp34	2192	2238	990	1954	1961	1992	2120
LOC100700117	3372	946	1486	2614	1588	1903	1576
arhgef1	1972	1713	965	2311	2049	1920	1797
LOC100690838	2371	2204	1172	1899	1817	2254	2264
LOC100689819	1324	1758	344	1725	2466	1976	1878
pik3cb	1225	1664	553	2437	2204	1865	1805
LOC100693193	1081	1906	267	3144	1593	1799	1946
pgk1	1533	1989	3420	2068	1940	1851	1914
rab2a	1362	1600	938	2113	1919	2017	1874
LOC100705861	1249	2113	1133	1787	2038	2117	1774
usp24	2668	2227	685	2298	1869	1835	2043
col4a5	2048	1704	216	1970	2064	1981	1999
p4hb	1770	1894	6437	2082	2067	1830	2038
LOC100703272	2402	2622	1454	2360	1669	1779	2223
slc4a4	3141	1927	292	2212	2095	1756	1962
LOC100695259	1940	1838	666	1824	1977	1772	1524
LOC100699085	1073	1354	1158	1963	1947	2077	1948
aff4	1714	2349	1290	2086	1836	1971	2151
LOC100707639	1405	2017	1123	1978	2047	2106	1938
LOC100695998	1355	2107	4397	2014	1751	1897	2764
etfa	1262	1728	1035	1924	1915	2210	2111
LOC102083193	1965	2802	373	1819	1714	1932	2394
LOC100707499	1789	2360	808	1832	1710	2405	2139
ltbp4	1066	1844	1253	1751	1974	2097	2231
LOC100702162	2170	2460	566	1873	1857	1844	2180
LOC100704344	1956	2011	604	2499	1928	1542	1377
shisa4	1257	1874	312	2059	1996	2390	2018
eif3d	1346	1448	995	1823	1899	1926	1993
LOC100701839	1423	1445	439	2025	2000	1747	1942
mtch2	1251	1848	1142	2029	1966	1965	2059
uckl1	2163	2815	461	1946	1834	2260	2095
eif4a2	1222	1764	994	1745	2166	1902	2122
LOC100710770	1623	1617	742	2078	1994	1888	1765
LOC100703806	1960	2072	1022	1981	1906	1988	2020
ssr2	967	1423	2198	1974	1936	1887	2022
arl6ip1	1050	1311	1084	1782	1992	2189	2011
LOC100703896	1614	1863	869	2007	1960	2042	1902
LOC100702099	1058	1506	609	2038	2333	1649	1810
LOC100705258	1084	2714	308	1638	2138	2386	2087
acat1	937	1548	358	1904	2224	1741	2090
rab11fip3	1628	2218	517	1831	2046	2365	2144
LOC100696311	1795	1983	846	1752	1881	1772	2430
LOC100709124	1111	1508	635	2070	2138	1791	1900
suox	1185	2929	1062	2967	1781	1547	1381
LOC102081638	1362	1250	315	1869	1963	2442	1994
ppp2r1b	2218	1997	1630	2169	1832	1862	1786
LOC100700772	844	1668	1532	2002	2421	1965	1097
igfbp4	1564	1655	694	1950	1775	2190	1981
lama3	2266	2163	483	1803	1832	1884	1986
ndufa10	988	1445	608	2273	2059	1749	1776
atp5md	823	1490	690	2191	2398	1830	2142
arhgap9	2175	1821	408	2080	1969	2082	2150
cpd	1405	1897	2308	2029	1681	2249	1792
lasp1	1964	1712	647	2307	1684	2014	1811
clstn1	1669	1992	313	2030	1845	1961	1895
LOC100690298	991	1513	1027	1795	1853	1823	2410
LOC100710871	1917	2417	2241	1441	2029	2123	2427
slc1a5	1629	1687	216	2367	1981	1825	1923
LOC100702933	2310	2193	701	2285	1972	1797	1808
LOC100699379	1716	1870	362	1372	2094	2157	1827
LOC100694299	1296	934	740	1642	3182	1502	1386
leng8	2754	2497	1140	2079	1847	1803	1984
vegfa	1795	1670	571	2054	1937	1655	2044
LOC100534453	1784	2859	541	1403	1610	2300	1578
LOC100699984	1454	1961	713	1846	1979	1851	2042
yap1	1732	2182	737	2007	1800	1807	1996
LOC100703396	1858	1840	344	2460	1535	2039	1959
LOC100709019	880	1475	569	1778	2467	1764	1692
LOC100698629	1572	2270	311	2282	2069	1977	1841
cep350	1975	2101	898	2126	1845	1743	1886
LOC109197038	1640	1403	1342	1863	1998	1735	1866
LOC100701823	839	1629	892	1369	2700	2121	1937
plekha6	2147	2730	2360	2102	1637	1955	1911
LOC100689836	1709	1719	631	2110	1737	1745	1501
xpnpep2	1913	2538	402	1275	2447	2051	2506
LOC100691210	1651	1774	368	2297	1817	1633	2006
polr2a	1985	2004	1063	1896	1852	1882	2057
oxct1	2186	2296	1992	1829	1736	2096	2090
lg5h1orf50	1625	2516	800	1980	1818	1829	1897
LOC100709098	1212	1621	3475	2052	2159	1692	1689
LOC100690099	2321	2705	963	1886	1788	2033	2101
LOC100698302	1885	2260	268	1915	1659	2090	1862
LOC100690800	1889	3137	1400	1460	1751	2362	2086
acta2	616	1403	177	1931	1758	2038	1586
LOC100700428	924	1079	932	2300	2479	1717	2
LOC100709806	1285	1683	725	1910	1892	1740	2043
gabarap	1249	1662	920	1961	1932	1797	1876
LOC100692674	1214	1635	828	2257	2004	1562	1654
LOC100702153	1426	1642	1253	2067	1725	1917	1973
ets1	1811	1706	918	1887	1759	2002	1767
LOC102077448	1607	1229	5064	1292	1199	2887	1665
LOC100711993	1580	2062	348	1764	1732	1926	2189
LOC100708189	1039	1794	1382	1856	1716	1936	1928
pbld	1287	1677	3418	1662	1701	1982	2324
fras1	2131	2441	358	2016	1686	2029	1933
hagh	2243	2785	794	2170	1589	2026	1966
LOC100704899	8837	1412	1112	2835	1180	1476	1220
cct3	1495	1434	981	1836	1745	1750	1733
ccnl1	1371	2357	1448	1501	1989	1605	2058
LOC100697142	1152	1292	444	2001	2016	1486	1883
LOC100699666	1886	1847	844	2106	1529	1843	1839
LOC100711474	1459	2337	323	2357	1633	1725	2006
LOC100709513	1347	1702	518	1981	1398	2418	1734
LOC100693701	1508	2122	607	1840	1753	1883	1570
hao2	1288	1777	773	2075	1816	1890	2047
romo1	1020	1532	916	1675	1997	1825	1869
hadhb	1600	1744	1208	1762	1553	2015	1971
slc5a11	1101	1898	238	1416	2140	1805	1858
sox4	732	1727	375	1527	1133	2462	1833
LOC100702702	1002	1755	671	2207	1453	1434	1825
LOC100710232	2707	2733	8388	1012	1387	2017	3443
tec	1354	1358	280	2060	1878	1740	2001
LOC100702141	1190	1274	318	1978	1437	1827	2272
LOC100707594	1205	1647	813	1788	1765	1995	2006
lrrc58	1987	2016	1317	1373	1885	2516	1941
taldo1	1358	1662	1679	1703	1714	2005	1893
calm2	1345	1301	608	2006	1959	1965	1564
LOC100689711	2798	1276	1106	1255	1996	1762	1956
LOC100701567	993	1931	424	1713	1759	1826	1493
LOC100709531	989	1994	339	1770	1322	1861	1744
LOC100700838	1504	1722	614	1921	1843	1760	1668
ndufa5	469	994	449	1591	1992	1849	1960
LOC100698485	929	2215	238	2117	1793	1108	1697
rere	1926	2699	1019	1759	1551	2009	1967
rreb1	2187	2125	923	2004	1677	1808	1836
LOC100712349	1721	1860	350	1181	1711	2208	2454
ubr5	2031	1957	862	1860	1862	1770	1819
LOC100708085	1427	1740	291	1931	1769	1636	1786
npepl1	1720	1996	442	2018	1795	1796	1890
b3gnt2	1231	1750	498	1692	1942	1947	1847
pfn2	2047	1969	813	2038	1763	1513	1623
flot2	1533	1736	911	1847	1790	1877	1687
LOC100691336	1936	955	1115	2319	1530	1509	1451
LOC100707733	1957	2067	839	1492	1069	1913	1930
eci2	909	1606	1013	1948	1740	2255	1593
LOC100711165	1343	2018	939	1766	1922	1764	1778
ppm1k	1856	1404	2022	1903	1733	1927	1829
mycbp2	2227	1909	1024	1829	1730	1833	1814
igfbp5	2319	2041	357	1638	1902	2030	1680
LOC100696627	2124	2174	457	2158	1597	1472	1787
slc28a1	947	1421	269	1796	2010	1827	2125
LOC100692096	1609	2203	458	1639	1516	1936	2176
eif3f	943	1316	972	1635	1747	1802	1889
eif2ak4	1911	2060	535	1880	1652	1603	1945
LOC100698656	1466	2078	476	1894	1814	1685	1746
LOC100710178	1299	1733	2858	1834	1915	1682	1856
LOC100699205	1335	2005	875	1671	1809	1861	1873
xbp1	1105	1410	1867	1983	1815	1651	1574
LOC100699599	715	1423	1009	1652	1890	1748	1813
LOC100708507	1284	1916	9350	1614	2034	2198	1784
decr1	774	1533	1097	1847	1640	1894	1708
LOC100690394	1188	2060	1273	1767	1748	2015	1935
LOC100711354	1645	1953	401	1895	1476	1664	1902
sdha	1615	2049	561	1963	1842	1751	1702
arhgap35	1616	1773	1822	1895	1832	1655	1806
LOC100711676	1948	1976	678	2037	1668	1675	1826
LOC100712552	994	1977	314	1116	2270	1869	2187
LOC100708027	1173	1094	201	996	3441	1138	1883
kmt2b	1901	1970	829	1779	1676	1770	1738
spint1	1345	1871	308	1842	1720	1750	1734
hic1	1396	1570	480	2073	1552	1493	1390
LOC100697602	1217	1548	248	1911	1706	1598	1916
LOC100701508	1280	1420	470	1850	1556	1928	1668
ndufs8	1196	1579	733	1712	1899	1664	1818
agrn	1776	2094	1269	1682	1760	1710	1877
rgn	1329	1973	3772	1574	1718	1668	2254
LOC100709046	1503	1836	915	1884	1648	1799	1786
greb1l	1615	1746	753	1500	1877	1669	2086
LOC100694629	1769	1918	842	1816	1762	1789	1861
zfp36l1	1856	2225	2464	1962	1631	1547	1777
tet3	2060	2875	985	1927	1437	2006	1798
LOC100701898	1271	1111	552	2168	1704	1382	1781
LOC100691280	1333	1590	1097	1843	1553	1835	1812
arid5b	1304	1494	586	1686	1935	1687	1761
LOC100692138	1032	1561	851	1291	1711	1911	1412
pacsin2	1335	1647	824	1690	1688	1932	1635
gpd1	939	1503	272	1953	2194	1607	1947
wdr1	1273	1503	630	1882	1581	1699	1586
ermp1	1270	1715	538	1979	1590	1735	1702
allc	1616	2184	792	2076	1736	1854	1805
LOC100698688	1670	1356	640	1877	1676	1603	1564
tcp1	1320	1362	740	1659	1693	1566	1768
LOC100705458	1325	1780	1405	1880	1514	1597	1577
eif3i	1148	1409	898	1599	1742	1775	1807
LOC100693079	1520	1815	546	875	2176	2309	944
vav2	1604	1978	376	1531	1698	1628	2222
LOC100701110	1608	1772	428	1917	1751	1601	1682
LOC102081358	953	1499	962	1689	3139	1059	1183
pyroxd2	2057	2270	369	1863	2307	1298	1871
LOC100710605	1131	2069	407	1625	1613	1869	1757
LOC112844647	990	1059	1526	2560	1461	1406	1244
lg10h11orf54	1200	1909	996	1716	1987	1470	1803
LOC100698515	1496	1496	235	1755	1608	1594	1897
rnf10	1453	1793	820	1740	1347	1740	1882
tbc1d4	1338	1996	359	1575	1733	1822	1866
LOC100702839	1983	2969	1454	1600	1800	1930	1757
LOC100697024	1100	992	473	1406	2125	1196	1861
fbxo33	1476	2135	1006	1610	1591	1745	1941
chac1	698	1883	779	1359	1566	1953	1435
LOC100712210	1164	1841	327	1801	1348	1812	1722
LOC100689715	1088	1004	1129	959	2640	2418	1355
hspd1	2219	2714	557	1704	1900	1634	1739
usp32	2075	2170	898	1754	1650	1674	2062
sgms1	1272	1834	723	1828	1902	1536	1659
adcy2	1130	1460	292	1642	2091	1540	1871
LOC100706682	1079	2408	313	1629	1293	1395	2436
tmem248	1492	1745	952	1890	1614	1903	1624
ankrd11	2048	1995	1112	1760	1515	1740	1674
slc16a7	1048	1421	239	1870	1873	1532	1687
actr2	1615	1348	849	1989	1505	1619	1453
aida	968	1375	439	1635	1610	1947	1875
clta	1336	1554	814	1585	1705	1787	1712
nfib	1846	1959	642	1896	1454	1663	1841
smg1	1857	1772	784	1707	1671	1557	1791
LOC100696688	1634	1917	633	1674	1627	1619	1969
eppk1	1073	1336	677	2038	1760	1630	1608
LOC100694803	1134	1878	489	1760	1475	1768	1625
dennd4c	1371	1722	941	1819	1588	1477	2326
LOC102081239	2019	2029	1744	1463	1544	2712	1458
LOC100692540	1442	1902	935	1754	1604	1612	1509
nit2	1376	2150	1096	1488	1622	1815	2164
LOC100710656	1528	2016	1175	1357	1831	1822	1929
prpf8	2058	1722	722	1814	1688	1533	1575
ap1g1	1635	1707	911	1756	1586	1705	1598
slc6a20	1104	2141	347	1618	2146	1661	1209
snx6	1365	1400	950	1763	1623	1638	1553
LOC100697131	840	1231	521	1886	1970	1432	1285
rsrp1	1963	2457	809	1664	1826	1475	1830
etnk2	1113	1360	306	2060	1853	1732	1334
LOC100694065	1355	1873	808	1703	1574	1734	1748
bckdha	1174	1374	697	1817	1871	1526	1701
fam89a	1368	1418	619	1449	1859	1684	1798
bahd1	1585	1923	1158	1821	1543	1849	1735
pim3	1678	1725	568	1752	1778	1188	2089
aldh4a1	1720	1634	1971	1793	1635	1855	2028
LOC100690587	758	1505	810	1553	1849	1478	1775
fam3a	1502	1716	579	1542	1677	1760	2004
vps13b	2051	2239	621	1462	1459	1971	1814
pebp1	1209	1784	601	1428	1498	1809	2095
LOC100693715	1029	1396	771	1598	1938	1647	1761
LOC102083064	1616	1486	759	1685	1772	1594	1496
LOC100699559	1379	1927	359	1753	1511	1546	1703
LOC100693557	778	1646	1458	1065	1452	2339	1297
usp10	1917	1714	494	1701	1805	1507	1663
LOC100534419	1280	1658	274	1822	1918	1430	1914
LOC100692083	475	923	483	1761	1678	1872	1653
LOC100697553	1435	1498	622	1786	1534	1588	1416
gadd45b	896	1082	192	1392	2244	1475	1722
dmxl1	1853	2085	815	1640	1588	1733	1793
LOC100699552	1248	2035	560	1569	1580	1471	1602
LOC100700618	2713	198	317	3114	648	2227	1968
kiaa1211l	1329	2105	285	1463	1402	1969	1921
cap1	1652	1426	751	1914	1480	1468	1547
LOC100702486	1310	1478	661	1486	1708	1797	1660
pacs1	1234	1485	540	1884	1656	1851	1449
mapk1	1619	2073	868	1843	1450	1759	1474
LOC100699025	1156	1585	296	1477	1629	1582	1976
LOC100707848	1422	1874	706	1648	1621	1620	1671
LOC100706575	1533	1823	489	1004	1963	2122	1856
kiaa0100	1330	2030	499	1619	1779	1459	1687
cldn15	1361	1797	353	1324	1417	1289	2056
aifm1	1601	1533	958	1657	1623	1777	1601
rnf223	1282	1975	258	1382	1709	1747	1799
dnah7	1708	1840	276	1784	1373	1393	1537
LOC100702976	1231	1420	478	1820	1841	1515	1386
LOC100703423	1496	1380	851	1632	1416	1669	1689
LOC100692491	1264	1956	295	1805	1618	1590	1461
LOC100699530	932	1094	119	1407	2382	1809	1264
sik2	1187	2341	1284	1359	1707	1963	1849
coro1c	1543	1131	827	1902	1633	1486	1378
echdc2	1055	2024	1071	1550	1858	1182	1718
serinc1	1068	1296	972	1461	1598	1774	1696
pink1	1314	1955	954	1398	1449	1878	1901
nktr	1360	1596	1241	1688	1505	1525	1891
LOC100699141	1441	1466	372	1578	1436	1612	1792
mmp15	1559	2096	538	1760	1874	1491	1576
LOC102081177	1594	2678	802	2103	2026	1430	1485
LOC100701954	1673	1757	284	1696	1613	1432	1626
LOC106098904	1248	1500	397	1259	1206	1277	2437
tm9sf2	1358	1275	1003	1595	1460	1745	1527
LOC100690728	1344	1730	439	1795	1446	1759	1701
LOC100697245	1280	2337	671	1223	1386	2868	1493
LOC100699346	1580	1598	530	1527	1450	1813	1923
LOC100711673	1010	868	463	1531	1549	1339	1723
odc1	1105	1734	216	1745	1796	1276	1468
LOC100712531	1241	1363	804	1617	1532	1725	1579
LOC100698785	1495	1433	587	1702	1594	1595	1510
ndufs2	1271	1540	621	1766	1588	1566	1563
LOC100711936	1718	2402	261	2251	1123	1674	1483
dglucy	1714	1970	527	1160	1195	2132	1946
mal2	984	1435	572	1749	1825	1382	1447
mark2	1829	1859	735	1788	1490	1665	1596
LOC100694023	1593	721	285	1469	1565	1283	1476
sccpdh	1404	1838	1708	1749	1442	1694	1791
spen	1816	1905	872	1778	1347	1695	1665
LOC100710883	2304	1264	752	1898	1395	1296	1233
LOC109202929	1936	2077	1884	1244	1553	1676	1940
ndrg3	1236	1464	275	1747	1690	1471	1601
LOC100705579	1108	1450	871	1616	1515	1659	1526
ktn1	1760	1929	271	1567	1616	1545	1685
col4a6	1293	1287	204	1512	1682	1595	1629
fam168a	1385	1606	502	1527	1515	1450	1412
LOC100698193	1225	1391	300	1973	1817	1284	1205
LOC100691785	459	994	229	1589	1279	782	1420
LOC100700668	1234	1515	592	1634	1429	1389	1531
eif4ebp2	1132	1367	802	1633	1467	1553	1523
afdn	1502	2031	740	1642	1652	1443	1580
sardh	1459	2419	3192	1589	2054	1452	1693
LOC100705554	1156	1895	820	1207	1354	1429	2349
lamc1	1898	2037	745	1576	1584	1605	1574
ran	1316	1169	555	1531	1703	1489	1407
nf1	1580	1734	885	1588	1468	1576	1545
LOC100706277	1453	2602	250	2284	1464	1256	1559
akap13	1797	1575	1410	1686	1437	1542	1540
LOC100704302	1041	1104	1156	1198	1272	1530	2544
LOC100694876	1246	1571	727	1654	1540	1372	1550
pdk3	1327	1778	370	1854	1455	1495	1498
ndufa9	896	1149	516	1597	1747	1384	1556
LOC100709408	1544	1521	827	1670	1558	1485	1556
txndc9	859	1318	441	1356	1781	1623	1623
atrn	1510	1503	1221	1643	1727	1456	1658
serf2	870	1267	812	1361	1716	1544	1638
LOC100692807	1826	3266	362	1948	877	895	1701
calm1	936	1144	864	1478	1615	1650	1247
LOC100706772	862	1301	516	1479	1907	1459	1546
LOC100692990	1721	1939	734	1659	1427	1421	1790
cct2	1246	1370	592	1581	1474	1364	1511
rc3h1	1278	1644	822	1672	1434	1482	1486
LOC100695280	883	1279	170	1275	1019	1782	1317
LOC100696074	1447	1775	321	1825	1418	1486	1460
slc16a10	1136	1617	2595	1667	1495	1624	1543
fzd6	951	1185	364	1603	1575	1483	1606
fubp1	1901	1527	591	1730	1506	1357	1467
LOC100702192	2247	2167	511	1406	1629	1703	1626
LOC100689803	1264	2030	279	1527	1571	1702	1968
LOC100702179	1261	1833	324	1564	1577	1566	1428
mtr	1933	2032	732	1639	1465	1375	1691
ilvbl	1153	1809	628	1431	1401	1722	1782
LOC100692535	1264	1449	637	1750	1543	1270	1301
atp11b	1267	1504	558	1728	1442	1506	1522
LOC100711438	1266	1609	745	1593	1457	1582	1524
LOC100708352	2008	1648	416	1284	1694	1399	2003
pmm1	1007	1120	526	1145	1360	2206	1489
sbno2	1634	1417	904	1764	1282	1416	1417
LOC100690714	1184	1350	3238	1459	1590	1714	1714
LOC100711397	764	941	192	1458	1997	1386	1490
fbn1	877	1337	2497	1563	1239	1595	1263
fam177a1	999	1679	447	1493	1513	1672	1620
LOC100689983	1130	1743	671	1169	1696	1969	1528
LOC100707622	1468	1698	3262	1771	1552	1088	1465
LOC100701219	1239	1820	263	1625	1758	1442	1452
cux1	1691	1762	578	1653	1499	1451	1613
ndufv1	856	1085	522	1549	1676	1555	1470
LOC100701978	903	1030	289	1348	1773	1253	1555
LOC100689862	792	902	263	1568	1481	1174	1396
LOC100693488	1078	1295	423	1552	1862	1305	1613
plpp3	707	1244	281	1507	1400	1328	1453
slc3a2	1321	1589	835	1209	1322	1522	1948
lmtk2	1065	1727	496	1433	1261	1405	1682
LOC100697834	1452	2011	355	1667	1574	1301	1575
wdfy3	1312	1809	503	1381	1431	1551	1559
add1	1577	1824	623	1525	1430	1529	1432
adam10	1278	1337	1278	1649	1465	1663	1288
txndc5	1176	1376	604	1543	1280	1805	1384
dlg3	1287	1372	850	1574	1496	1540	1418
kiaa1109	1766	1808	1025	1553	1436	1455	1670
epha7	1130	1423	273	1197	1832	1501	1775
slk	1334	1328	340	1807	1512	1546	1175
pdgfra	963	1236	248	1574	1344	1221	1340
stat3	1603	1301	1018	1641	1320	1224	1229
prrc2b	1442	1518	682	1498	1425	1479	1635
LOC100692129	1567	1794	846	1503	1410	1662	1623
plekhf2	1580	1538	643	1580	1359	1629	1473
LOC100707445	1290	1070	623	1692	1538	1307	1286
LOC100706698	1342	1854	670	1574	1433	1504	1585
col4a3bp	1621	1950	1136	1465	1417	1628	1822
slmap	1298	1541	1069	1614	1442	1657	1412
LOC102080590	1383	1910	297	3228	1807	1242	966
cobl	2271	2451	1211	1614	1380	1539	1698
LOC100695408	1406	1480	1245	1572	1164	1836	1456
esrra	1054	1214	253	1526	1979	1122	1567
tomm70	1399	1839	587	1271	1409	1640	1736
LOC100693707	1813	1780	285	1606	1310	1426	1541
lama2	905	1342	229	1438	1044	1152	1569
slc25a11	871	1321	1241	1073	1646	1556	1565
eif3h	1091	1261	968	1473	1470	1430	1328
hectd1	1605	1681	821	1483	1445	1418	1651
pkm	1176	1100	303	1723	1569	1425	1046
LOC100690150	1458	1299	329	1525	1449	1503	1560
ldhd	998	1791	327	1445	1467	1644	1542
nop56	1176	1473	1081	1469	1494	1432	1454
LOC109203640	1495	697	825	1263	1598	1664	935
ndfip1	1020	1143	462	1397	1456	1790	1518
mtmr10	1234	1465	416	1592	1427	1477	1511
htt	1436	1442	790	1486	1461	1526	1456
LOC100699311	1157	1679	1695	1712	1605	1322	1326
LOC100711235	916	1309	448	1443	1459	1672	1546
LOC100695013	1573	1663	733	1531	1421	1438	1541
LOC100708175	482	1138	186	1443	1545	1313	1202
LOC100710450	1173	1134	393	1752	1509	1381	1389
casr	801	1167	253	1383	1677	1560	1533
lonrf2	1401	1793	874	1462	1433	1508	1652
eif1ax	1183	1316	608	1472	1492	1374	1451
dnajc13	1652	1559	696	1664	1434	1416	1361
fndc3a	1216	1926	1480	1531	1458	1394	1781
vps35	1264	1562	784	1394	1560	1534	1365
LOC100699175	1334	1519	590	1596	1375	1391	1487
LOC100692298	1399	1503	905	1526	1439	1427	1450
cct5	1146	1122	700	1553	1482	1408	1298
LOC100702067	1150	1220	389	1673	1120	1383	1809
dync2h1	1525	1934	331	1434	1487	1266	1446
larp4b	1709	1653	790	1507	1426	1400	1596
LOC100704534	1489	1223	349	2090	1781	1705	1335
slc25a29	995	1380	774	1302	1522	1629	1439
LOC100701074	1680	1834	350	1533	1497	1423	1575
sowahd	549	744	872	1879	1428	1202	1254
ndufb9	723	1087	587	1720	1540	1244	1448
vps13d	1580	1647	951	1449	1452	1427	1499
LOC100710281	1273	1583	936	1600	1344	1493	1520
LOC100697428	886	1141	500	1688	1232	1105	905
LOC100704678	1235	1514	3333	1295	1424	1456	1638
tbcb	1125	1159	361	1187	1625	1554	1563
LOC100700287	537	1154	5060	1070	1536	1312	1895
LOC100703062	1165	1464	950	1435	1429	1385	1535
rb1cc1	1229	1531	982	1472	1448	1414	1425
LOC100707889	1641	2128	972	1476	1415	1422	1555
kynu	1139	1464	1357	1371	1268	1787	1842
LOC100691326	829	1311	9732	770	1650	2082	2137
LOC100701317	1198	1259	448	1629	1792	1233	1413
LOC102078128	1000	1914	313	1319	793	1184	2859
kmt2a	1533	1701	842	1458	1417	1480	1504
perp	1189	1319	841	1744	1459	1347	1166
LOC100693960	1175	1306	942	1559	1380	1291	1368
id2	937	961	192	1472	1545	1143	1531
pik3c2a	1452	1512	522	1557	1367	1540	1451
esd	795	1344	466	1381	1218	1629	1636
tmem59	850	1096	852	1361	1476	1567	1475
LOC100690397	740	1327	665	1603	1635	1237	1283
LOC100709000	1253	1357	486	1451	1334	1364	1517
slc4a2	1536	2013	380	1570	1282	1090	1713
LOC100701639	1164	1432	711	1311	1538	1370	1477
LOC100702237	1074	1294	524	1380	1532	1391	1455
tmprss2	1213	1584	1222	1470	1539	1782	1233
ndufb10	640	1206	595	1315	1754	1349	1330
itgav	1084	1537	795	1529	1329	1275	1346
LOC100705923	1328	1401	521	1451	1479	1165	1375
tnip1	1501	1433	1019	1627	1280	1368	1330
cryz	1125	1396	679	1520	1163	1198	1709
stard9	965	1180	407	1282	1612	1347	1564
tmed10	1229	1174	1476	1445	1476	1369	1528
ttc26	1401	1667	218	1625	876	1396	2059
phb	989	1326	589	1437	1569	1282	1512
LOC100701452	1409	1266	476	1704	1483	1301	1139
cluh	1989	1882	541	1673	1410	1405	1437
LOC100690901	1424	1036	581	1949	1075	1613	1552
cpne1	1353	1176	572	1434	1401	1471	1243
wsb1	1625	2017	850	1548	1269	1335	1541
LOC100709747	386	1025	639	966	1724	1089	1513
LOC100706274	789	1053	150	1509	1236	1553	1486
fgfrl1	1205	1289	434	1491	1677	1421	1106
LOC100705487	739	1040	505	1313	1666	1271	1465
LOC100695425	1734	1785	455	1644	1356	1354	1495
camsap3	1444	1568	595	1581	1399	1386	1533
LOC100690242	1476	1766	1560	1315	1333	1584	1763
ttc3	1462	1601	630	1307	1422	1450	1490
LOC100707684	1391	1788	699	1465	1331	1343	1569
sigirr	942	1382	436	1546	1505	1417	1293
LOC100692646	984	1465	784	1360	1383	1531	1525
efcab14	1157	1435	563	1284	1181	1676	1660
LOC100706419	668	879	210	1551	1517	1549	1011
LOC100696005	1373	1487	572	1511	1440	1441	1359
cnot6	1435	1591	660	1341	1412	1381	1498
LOC100702269	1930	1672	746	1432	1285	1549	1510
plcl1	1171	1337	270	1665	1572	1354	1361
LOC100705678	1199	1459	597	1609	1292	1498	1746
suclg2	1521	1852	1232	1280	1289	1557	1718
iqgap1	1525	1117	492	1774	1276	1296	1111
pdlim4	787	1186	428	1266	1447	1648	1239
LOC100690562	1128	1961	1680	1277	1334	1405	1503
myo1e	1512	1696	503	1496	1378	1404	1393
nfkbia	980	1314	463	1413	1537	1224	1326
rtn3	1319	1413	981	1397	1272	1398	1517
LOC100693632	22	1281	9	195	1319	1675	2589
LOC100712055	4209	2	2	1575	1571	1369	1229
LOC100695545	1316	1672	1166	1593	1216	1502	1425
LOC100702855	737	1606	152	1457	1812	1076	1259
ddit4	495	1452	169	189	2933	3005	594
LOC100696866	1181	1163	216	1525	1302	1495	1280
fah	1586	1895	2950	1274	1064	1277	1959
arap1	1213	1289	718	1667	1485	1225	1159
galnt11	1032	1395	340	1495	1573	1638	1427
hnf4a	952	1483	1251	1386	1410	1613	1398
ank3	1136	1627	368	1635	1268	1243	1304
LOC100692872	1284	1378	449	1429	1399	1315	1365
LOC100700488	961	1469	245	1364	1332	1312	1493
ndufb3	535	1074	517	1024	1765	1181	1239
LOC100694337	893	1112	204	1583	1502	1359	1343
fam120c	1600	1799	873	1511	1330	1384	1382
pskh1	1160	1399	389	1368	1396	1369	1501
tyk2	1228	1280	908	1532	1223	1314	1355
sel1l	1512	1401	945	1547	1039	1458	1622
LOC100692896	1606	1579	448	1321	1400	1261	1372
hnrnpa1	1240	1232	443	1373	1335	1359	1379
LOC100703704	1539	1767	402	1380	1237	1521	1407
slc2a9	926	1753	1818	1120	1310	1359	1666
LOC100694685	1089	1192	284	1621	1113	1263	1488
LOC100694542	2498	2736	383	1463	1627	547	910
fnbp4	1278	1332	553	1407	1365	1227	1444
prdx3	754	911	548	1245	1574	1531	1447
LOC102079935	1367	1549	544	1516	1377	1329	1353
LOC100534461	1665	1734	318	1473	1224	1378	1491
fbxo31	1068	1563	612	1274	1448	1390	1422
amfr	933	1193	1309	1430	1388	1290	1311
LOC109201189	4	0	532	475	1534	2887	1976
cbx5	1343	963	587	1421	1330	1371	1255
LOC100691633	164	492	166	2552	817	1871	494
cd81	1252	1390	800	1575	1221	1223	1319
herc2	1455	1732	701	1234	1451	1572	1492
jade2	1143	1555	442	1416	1540	1376	1383
LOC100711191	1305	1326	927	1492	1233	1420	1260
sod2	1025	1430	587	1378	1328	1445	1532
grhpr	1274	1396	3297	1045	1269	1485	1773
pcmtd1	749	1164	922	1299	1316	1405	1511
hprt1	1231	1454	1146	1231	1447	1241	1619
LOC100712533	529	2122	638	1396	1308	751	2423
stx3	1091	1209	272	1504	1433	1387	1213
LOC100696204	1252	1149	580	1492	1437	1265	1330
selenot	952	1418	567	1395	1170	1462	1375
LOC100710498	1274	1375	757	1472	1671	1336	1369
dnah2	1471	1613	238	1359	1379	1235	1196
LOC100701814	1490	1831	712	1373	1394	1368	1596
LOC100702953	968	936	486	1467	1322	1249	1187
LOC100691066	994	1706	3587	1720	1549	978	1076
mgst3	931	978	752	1258	1258	1341	1664
LOC100710134	1268	1216	521	1446	1332	1336	1320
anxa4	968	1310	453	1744	1223	1422	1007
LOC100707002	1271	1027	395	1453	1608	1240	1273
LOC100696736	1319	1453	1539	1242	1461	1394	1425
LOC100699327	1865	1056	774	1796	1050	1404	1065
usp7	1399	1301	597	1342	1342	1335	1352
ubtf	1191	1105	658	1379	1458	1283	1341
LOC100693547	2504	727	298	1130	1338	1084	1660
hnmt	725	1502	551	1239	1205	1510	1692
LOC100691671	918	1175	390	1200	1531	1428	1357
nckap1	1217	1324	532	1376	1282	1386	1281
prlr2	996	1557	223	1461	1157	1648	1256
LOC100699889	758	655	730	1479	1734	1612	1497
etf1	1081	1101	610	1402	1318	1328	1288
sntb1	964	1316	246	1337	1365	1480	1397
srsf11	1359	1453	744	1304	1128	1377	1453
LOC112848294	405	722	768	1832	1329	1132	1275
dnah12	1017	1322	210	1467	1332	1370	1230
pcgf3	1137	1329	385	1381	1574	1264	1313
fstl1	840	1398	803	1254	1327	1161	1172
LOC100702942	1067	826	529	1541	1386	943	872
efhd2	1227	1195	731	1473	1285	1351	1185
LOC100692488	1898	1654	667	1320	1326	1349	1399
LOC100710044	1165	1308	891	1273	1593	1516	1198
LOC100701305	1231	1483	310	1176	1257	1614	1425
LOC100695023	1478	1260	547	1314	1324	1307	1280
LOC100708206	1132	1385	575	1313	1263	1316	1451
LOC100698825	657	1164	255	1271	1200	1145	1301
LOC100694737	1050	1042	391	1589	1492	1268	1255
LOC100700959	1720	1352	256	863	1193	2195	1427
LOC106097813	1567	1029	613	1790	1785	871	1383
ap3d1	1378	1667	686	1486	1279	1334	1232
clasp2	1613	1731	487	1413	1197	1297	1459
ednra	572	882	204	1463	1349	1038	1253
LOC100695813	979	1300	1306	1371	1298	1443	1365
LOC100697244	885	779	817	1324	2152	694	1468
LOC100694039	731	1310	400	1513	1600	1237	1055
LOC100700820	1269	1204	473	1259	1560	1327	1335
LOC100712258	1123	1638	351	901	1475	1547	1656
LOC100705836	1564	2174	917	1092	1459	1881	1018
LOC100700644	674	1098	780	1159	1385	1174	1441
LOC100701408	1034	1172	718	1434	1279	1226	1313
kank1	1103	1501	966	1171	1409	1252	1629
aspg	930	1115	751	919	1300	1150	1656
fpgs	1270	2018	2965	1293	1546	1496	1616
LOC100711452	896	1190	235	1502	1262	1270	1385
LOC100707730	1719	1093	533	1218	1375	1246	1086
tspan6	746	1226	376	1162	1307	1336	1403
LOC100696367	1104	1163	451	1427	1143	1256	1301
LOC100706041	937	1338	226	1261	1291	1289	1248
helz2	1397	1568	3681	2152	1468	2024	369
LOC100694590	1134	1588	511	1417	1418	1190	1143
LOC100697530	944	1242	445	1178	1431	1203	1493
nat1	898	1462	501	1065	1119	1734	1480
kiaa1217	1307	1617	329	1351	1263	1282	1384
rhag	1123	1629	344	1166	1305	1406	1562
ireb2	1481	1975	492	1487	1283	1417	1326
LOC100691124	999	1047	471	1445	1239	1303	1234
LOC100693492	908	633	384	1426	1177	954	1067
pard6b	1050	1425	413	1301	1205	1416	1417
LOC100697102	1020	1337	391	1238	1336	1211	1346
LOC102077827	927	1220	397	1471	1427	1179	1112
LOC100696307	1211	1514	587	1168	1386	1245	1376
LOC100694836	970	687	384	1205	950	1259	1168
LOC100712452	1816	1400	583	1502	1452	956	1190
parp4	951	1318	706	1394	1311	1275	1538
myo6	1158	1540	275	1583	1236	1224	1176
vegfb	1540	1774	563	1107	1188	1443	1684
ptpn13	1187	1280	284	1323	1280	1253	1220
LOC100698977	769	772	69	932	2017	1454	995
deptor	836	1582	909	1148	1150	1585	1497
LOC100703692	1404	1323	869	1238	1162	1174	1767
b3gnt3	576	794	352	2013	1117	1593	835
alas1	1043	1315	810	1427	1096	1459	1576
capza2	1384	1198	413	1485	1260	1374	1138
LOC100704109	461	980	331	1213	1503	1241	1366
LOC100707634	1050	1129	1127	1459	1203	1263	1334
mprip	1183	1487	1071	1328	1046	1452	1570
LOC100701651	555	933	372	1225	1410	940	1238
LOC100706902	813	1169	494	1216	1358	1148	1277
LOC100708095	1078	1027	440	1288	1261	1307	1379
LOC100695542	1247	1347	441	1322	1273	1176	1371
LOC100695624	1533	14	3	1198	24	1566	1582
megf8	1091	1323	627	1789	1211	1106	1511
LOC100707309	1241	1401	593	1316	1264	1448	1181
LOC100693754	1503	445	219	1600	1350	1152	824
mpp1	803	1305	1353	1423	1467	1070	1277
LOC100703377	924	1564	606	1248	1243	1426	1488
fzd5	916	1217	337	1217	1320	1362	1491
LOC100693331	1443	1413	309	1471	1163	1154	1493
csnk2b	1319	1156	487	1400	1255	1248	1314
LOC100534499	1539	1534	890	1326	1263	1287	1305
LOC100692415	1269	1747	826	1168	1167	1230	1423
arhgef28	1036	1301	422	1551	1227	1290	1314
LOC100700205	1252	1619	210	912	915	1742	1699
il6st	879	1224	831	1289	1105	1226	1219
LOC100691215	1110	1353	658	1370	1276	1233	1176
LOC100705859	1241	1222	219	1363	1138	1122	1159
skp1	1148	1073	846	1276	1117	1166	1554
ipo7	1066	1269	921	1351	1318	1283	1195
LOC100712002	667	1242	293	1321	1204	1195	1042
LOC100692506	1793	1518	260	1410	1055	1027	1360
LOC100709778	859	1162	1396	1108	1312	1388	1450
LOC102080107	827	1231	173	1330	1006	1744	1478
cast	949	1287	1618	1378	1220	1269	1189
LOC100696712	1142	1494	235	1420	1204	1351	1407
LOC100709637	869	1260	277	1419	1313	1249	1271
stk17b	1146	1196	358	1378	1179	1374	1341
LOC100703802	1259	1212	642	1407	1257	1233	1260
LOC100711527	1797	1706	260	1422	1326	1274	1212
LOC100690986	965	958	336	1294	1409	1238	1441
dnaja2	864	993	642	1210	1275	1241	1266
LOC100699971	907	1298	681	1239	1210	1331	1412
hsbp1	817	1173	564	1258	1317	1197	1317
lrrk2	1368	1353	252	1288	1429	1385	1102
LOC100709038	901	1066	470	1337	1220	1304	1220
LOC100699848	904	768	354	1500	1580	1025	978
ibtk	1501	1691	720	1100	1481	1432	1190
mroh1	1311	1618	515	1284	1530	1373	1130
wbp2nl	770	1116	587	1158	1422	1267	1323
arhgap29	945	1229	1521	1575	1417	879	1198
eif4b	1175	1267	669	1234	1293	1420	1270
LOC100690424	910	1103	297	1190	1256	1288	1462
cdk6	1032	1084	277	1438	1256	1225	1203
nipsnap2	981	1329	388	1277	1343	1391	1107
LOC100697146	1276	1493	273	1099	1362	1481	968
pik3ip1	646	1079	494	1109	1106	1528	1398
LOC100700113	1341	1335	636	1325	1217	1376	1187
LOC100707815	1277	1198	739	1286	1227	1261	1287
LOC102078282	2793	497	405	933	1865	609	1798
LOC100711167	1083	1316	282	1095	1102	1657	1481
sparc	673	1306	302	1269	1202	1265	1205
ece1	929	1252	905	1415	1246	1335	1203
rasd1	344	699	40	752	2563	1024	1206
LOC102076675	1478	1330	457	1289	1014	1469	1134
slco4a1	934	1073	217	1305	1376	1597	1237
LOC100708797	586	743	2162	1125	1114	899	1700
dhrs1	887	1304	906	1011	1417	1497	1263
rgs3	1184	1160	621	1215	1205	1212	1352
LOC100712186	1233	1954	518	974	1318	1475	1727
clpx	971	1279	645	1130	1261	1443	1371
mcub	661	1095	265	1343	1283	1215	1208
atp9a	1177	1218	299	1306	1268	1132	1455
mut	1024	1270	660	1155	1403	1304	1263
LOC100698438	864	1404	10398	872	1425	1310	1340
cct8	1080	982	644	1305	1334	1086	1100
LOC100706637	969	1678	727	918	1357	1351	1437
wsb2	1012	1796	1065	1038	1263	1342	1542
LOC100703476	1344	1278	826	1045	1215	1049	1345
LOC100703205	1293	1040	345	1518	1220	1418	1029
LOC100694338	2035	747	793	1561	1143	1459	894
ranbp3	835	1426	302	1239	980	1590	1442
kdm3b	1153	1349	473	1384	1103	1276	1216
ostf1	788	1028	535	1277	1250	1385	1264
snrnp200	1522	1240	550	1275	1233	1261	1092
wdfy2	1296	1719	706	1149	1387	1533	1304
cgnl1	1524	1608	531	1190	1214	1305	1360
LOC100711829	1041	1328	285	1250	1209	1313	1285
kiaa0319l	948	1203	367	1391	1319	1259	1263
hsd3b7	981	4481	889	863	885	1093	2042
LOC100696191	1114	1226	871	1263	1236	1213	1390
LOC100695493	793	1288	528	1185	1254	1457	1161
LOC100710254	1146	1350	290	1142	1349	1386	1266
cdc42bpa	1229	1218	525	1299	1279	1104	1337
LOC100693750	423	2262	5044	867	963	1019	1296
LOC100693900	880	1068	651	1162	1186	1280	1350
LOC100709803	1080	1157	238	1435	1022	1327	1100
LOC100692287	1111	1317	621	1269	1180	1269	1240
nipbl	1271	1339	550	1339	1204	1190	1256
stxbp2	862	1078	490	1340	1245	1224	1233
LOC100699079	790	1078	1750	1820	1111	1143	1133
lrrc8d	1164	1964	468	1137	1272	1267	1419
ppp1r10	869	1065	583	1088	1232	1272	1385
LOC100700519	851	1255	324	1231	1310	1165	1068
LOC100700247	1060	1044	769	1362	1358	1127	1138
fcho2	1053	1345	626	1301	1167	1329	1240
LOC100691194	742	980	353	1196	1283	1300	1210
LOC100698043	810	836	1518	1290	1443	1101	1258
LOC100711027	975	1155	757	1281	1151	1259	1046
slc23a1	917	1197	545	1290	1243	1184	1404
LOC100705212	744	871	897	1309	1328	1366	1291
LOC102082087	2784	1048	336	1360	722	733	2583
glud1	989	1086	1707	1262	1441	1225	1246
LOC100699012	1024	1444	1802	1208	1243	1119	1303
tmem131	1115	1432	859	1351	1179	1244	1279
LOC100692962	1504	1367	563	1577	1187	1329	1101
eif3l	1002	1323	750	1197	1203	1054	1428
LOC100706107	1307	1159	481	1312	1221	1191	1179
LOC100690829	670	1377	116	1277	1510	1275	1055
LOC109205080	463	1325	2625	805	1264	2688	958
LOC100710086	1256	1113	474	1223	1252	1160	1177
LOC100702755	1387	192	176	868	1106	912	1798
LOC100695691	1126	627	1973	1464	1084	1097	858
slc7a8	1252	1200	255	971	1305	1434	1382
prkar1a	1324	1465	939	1303	1150	1301	1181
LOC100706247	1211	1441	776	1175	1307	1161	1203
prkdc	1249	1260	550	1281	1179	1152	1162
2007-09-01	984	1015	555	1381	1133	1071	1130
phtf2	1212	1307	301	1217	1104	1349	1271
hexb	870	1159	795	1307	1361	1115	1142
brox	890	1317	552	1258	1171	1194	1328
LOC100692968	1215	987	759	1248	1271	1176	1104
LOC100708292	1157	1367	788	1254	1277	1174	1239
LOC100702008	689	1402	264	1333	1269	1263	1203
tpm4	1044	1164	393	1324	1320	1055	899
LOC109195664	38	2685	234	1200	1224	1333	1560
cdh11	696	1130	144	1228	1155	1079	959
LOC100709044	993	1285	265	1212	1215	1081	1249
snap23	832	1085	630	1269	1225	1269	1075
LOC100692123	828	1028	440	1191	1274	1203	1214
keap1	1011	1457	2166	1092	1139	1415	1287
LOC100694200	1176	1515	478	848	1110	1307	2171
LOC100711252	696	986	918	1058	1283	1153	1163
cul9	1725	1312	478	1260	1212	1107	1339
LOC100691126	852	1178	1104	1154	1208	1262	1358
LOC100697440	1307	1637	218	1172	1091	1326	1354
LOC100695820	1334	1101	234	1397	1177	1195	1212
cfap46	1018	1301	291	1525	1161	1023	1239
LOC100700452	1099	1244	930	1436	1223	1174	1153
LOC100707781	1157	1193	180	1314	1145	1119	1088
stau2	1091	1292	284	1318	791	1167	1532
srgn	748	785	568	1509	1111	986	918
LOC100710418	1298	1099	359	1211	1182	1140	1166
hnrnpu	1429	1136	399	1298	1323	1130	1142
lg19h20orf194	831	1214	269	1102	1088	1258	1118
kras	1186	1291	665	1349	1182	1235	1071
LOC100701534	899	1063	1494	1500	1020	1514	997
lg22h6orf62	1302	1520	680	1219	1103	1325	1233
gigyf1	1116	1292	674	1184	1209	1279	1226
march8	1298	1413	360	1401	1178	1267	1173
LOC100690385	912	1165	257	1282	1140	1299	1026
LOC100534413	240	854	110	2675	61	1838	846
LOC100708679	1108	1338	3961	1153	1148	1554	1466
hook1	1160	1198	230	1167	1236	1421	1183
LOC100705946	692	1161	233	1047	1132	1077	1339
lg10h5orf15	841	1281	811	1207	1091	1250	1311
LOC100702923	1093	1158	343	1247	1097	1179	1380
LOC100695158	940	1334	271	1334	1279	1224	1131
sesn1	675	1097	561	1027	1336	1394	1114
pdpk1	1124	1181	578	1228	1124	1284	1290
ndufb5	547	1039	466	1222	1259	1128	1253
LOC100707016	1227	1375	538	1130	1285	1276	1337
ubr2	1133	1278	646	1228	1229	1218	1231
ppp2r5e	1042	1232	549	1328	1130	1174	1192
tspo	640	1013	369	1279	1321	1102	1169
kcnq4	1239	1440	213	1219	1140	1146	1219
nt5c2	999	1253	1199	1198	1055	1355	1128
LOC100700465	714	968	172	1415	1145	1041	1167
LOC100700741	1203	1345	386	1322	1212	1076	1180
LOC100690104	1100	1256	451	957	1197	1313	1274
erbin	1097	1163	569	1341	1165	1235	1151
LOC100701281	825	978	105	1177	923	1308	1318
LOC100701704	930	1517	238	1057	952	1326	1622
itgb1	951	1122	221	1016	1419	1143	1089
ptprb	881	1617	574	1010	1378	981	1337
dnm2	1365	1269	667	1403	1027	1240	1095
clcn5	1032	1087	284	1329	1168	1198	1167
LOC100709616	1135	1164	647	1157	1155	1335	1373
LOC100690028	1291	1073	344	1227	1177	1294	1273
copa	1176	1058	617	1126	1140	1248	1209
LOC100705791	1177	1159	220	1412	1178	1002	1164
rhpn2	864	1285	184	1152	1392	952	1167
dcaf11	986	1494	994	988	1174	1378	1424
cebpd	625	901	853	478	1995	1736	1106
LOC100692088	839	1117	1355	1115	1181	1251	1180
ppp6r3	1098	1106	543	1302	1120	1160	1099
hsp90b1	1790	1044	1622	1440	1006	1149	1119
LOC100698858	1907	1926	334	1229	832	1110	1497
eif3m	763	921	716	1157	1203	1244	1168
hsdl2	856	950	907	1142	1266	1238	1359
LOC100698501	549	865	400	765	1408	1654	1197
acaa1	901	1003	1244	1196	1089	1257	1427
LOC100696865	1103	1084	863	1256	1183	1146	1142
aldh8a1	883	1050	1042	1101	1146	1247	1377
phlpp1	1165	1492	357	1128	1380	1196	1220
LOC100694392	866	1023	716	1317	1247	947	1137
g3bp2	1292	962	499	1296	1146	1137	1106
ptger3	855	1447	171	1352	1245	960	1294
LOC100696007	1088	1412	1135	1225	1218	1167	1196
LOC100706194	2413	2251	460	1250	854	1195	1446
prdm16	881	1277	175	1086	1236	1153	1475
srsf7	1311	1097	419	1298	1131	1079	1148
LOC100698585	883	1260	189	1318	944	1296	1226
kiaa0232	1112	1259	508	1209	1156	1207	1176
iyd	836	1433	776	952	1185	1392	1530
LOC100709204	834	1195	625	1342	1183	1417	1012
LOC102078086	1111	1080	355	2158	1051	1493	4
LOC100698402	850	1177	797	1120	1024	1063	1236
pde9a	673	781	290	1236	1604	994	1227
ddah1	1360	1688	899	1298	1114	1252	1267
tmem72	544	903	138	995	1378	1265	1174
LOC100691882	916	1051	1133	1303	1141	1040	1107
LOC100703546	1101	1317	2783	1161	1244	1123	1232
trim2	1030	1455	310	1124	1013	1134	1570
LOC100711537	736	1714	252	1273	1235	1169	1208
LOC100709808	648	772	238	1572	1063	1145	845
dlat	1045	969	407	1318	1249	1190	1141
satb2	1298	1522	263	878	1148	1343	1539
LOC100693203	1041	1008	1539	1289	1071	1192	905
srek1	1185	1395	509	1207	1062	1186	1286
supt16h	957	1346	466	1009	987	1081	1825
helz	1168	1367	882	1255	1085	1139	1241
clptm1	1307	1440	230	1325	1406	911	1210
pccb	717	1320	359	1081	1187	1122	1263
LOC100693776	949	1277	475	1159	1176	844	1499
LOC100709881	1048	1160	774	1235	1127	1218	1086
metap1	1116	1193	480	1244	1024	1116	1304
bnip3	455	1037	1005	931	1371	1087	1344
LOC100707110	1328	1180	575	1211	1062	1178	1258
LOC100711439	1126	1284	244	1362	940	1293	1157
LOC100706645	1012	848	449	1167	1254	984	1039
LOC100693545	992	1164	208	1007	1031	1523	1108
LOC100698626	869	1034	1451	1409	1072	1003	1278
LOC102078974	2061	931	442	968	423	1822	1586
efnb2	1025	1024	185	1328	1255	1021	1110
LOC100706537	1072	921	415	1144	1196	1145	1059
LOC100690903	827	731	312	1463	1061	1166	900
sucla2	1253	1516	271	1249	1161	1210	1172
u2surp	1202	1148	625	1104	1051	1188	1228
rab10	911	1053	382	1227	1172	1146	1095
LOC100712174	1549	1539	2152	1093	978	1293	1513
acap2	910	1113	824	1251	1175	1121	1203
usp4	997	1239	517	1162	1103	1221	1307
slc5a10	691	1428	221	1495	1449	892	975
etfb	767	924	567	1390	1213	1073	1051
LOC100703750	1152	1092	625	1224	1146	1108	1193
LOC100689908	1034	1222	212	1163	1376	1337	987
ndufa13	375	694	325	1301	1299	948	1082
LOC100703852	611	1225	871	1106	630	1551	1397
LOC100707314	894	999	457	1170	1308	1063	1098
slc5a3	1053	1371	145	1397	1219	1006	1026
hif1a	910	1198	677	1252	1077	1074	1172
LOC100710570	670	748	2037	1790	812	1090	1174
dock1	1092	1153	448	1186	1085	1182	1157
arhgap42	1169	1305	295	1264	1094	1016	1152
LOC112843785	897	2338	150	514	2063	1465	1115
selenof	799	932	796	1047	1308	1104	1192
LOC109197456	733	1469	234	1144	739	1218	1159
LOC100707894	680	870	179	972	1455	1219	1342
LOC100707946	808	1125	647	1237	1157	1040	1101
LOC100706117	695	933	214	1358	1026	1220	1412
LOC100696557	1228	1190	371	1254	1002	1165	1099
LOC100690062	1001	1240	497	1050	1288	1165	1136
dock9	1031	999	279	1128	1218	994	1177
fam13a	872	1181	917	1007	1201	1293	1100
ddx6	1016	1118	545	1160	1124	1169	1197
smc1a	1283	1081	586	1229	1094	1199	1005
pstpip2	698	689	259	1490	1202	1249	930
tnrc18	1167	1283	650	1212	1118	1149	1093
ugdh	994	1068	671	1206	1124	1030	1229
LOC100711853	947	1071	658	1253	1024	1069	1092
shmt1	980	1206	1549	1091	1077	1195	1260
ndufb8	501	802	376	1069	1292	1036	1134
LOC100694334	454	773	381	892	1333	1241	1204
LOC100698543	1970	719	483	1508	983	1005	845
acer2	712	1364	691	1087	1159	1285	1226
agl	1065	1266	1067	1214	1028	1074	1309
LOC100694458	739	875	375	1016	1286	1043	1038
akap9	1534	1654	541	1227	1089	1187	1182
glyr1	854	1111	595	1242	1032	1128	1131
arcn1	906	927	540	1110	1123	1045	1249
st14	790	1059	214	1234	1191	1117	1050
grb14	606	1122	242	1093	1201	1219	1257
strn3	1389	1788	483	1259	960	1247	917
LOC100702279	726	1308	235	1109	1379	1030	1035
ndufs4	640	858	456	1160	1250	990	1158
LOC100702221	938	1238	1151	1239	967	1216	1165
lmbrd1	835	1611	541	956	1124	1247	1347
LOC109202011	1019	768	2195	937	682	791	1949
acad9	1026	1228	583	1175	1017	1187	1125
LOC100695608	857	940	452	1305	1204	1090	958
cnot6l	1158	1586	848	1260	896	1255	1195
veph1	1093	1312	191	1095	948	1256	1197
ammecr1	1015	1106	498	1183	1138	1047	1096
usp19	1129	1185	408	1140	1346	1096	1185
sppl2a	901	1058	690	1242	1047	1097	1053
LOC100702204	786	1773	527	912	1242	1514	1146
LOC100701890	700	1199	323	1114	1099	1085	995
LOC100710809	814	1215	860	1294	1076	1141	1300
zfand4	1144	1112	361	1216	1108	1019	1119
prcp	544	1093	357	1346	1220	850	1029
LOC100706528	489	857	378	1042	1344	1150	1154
trappc8	787	984	495	1199	1168	1116	1052
mark3	1111	1032	637	1285	1173	1055	1038
tef	770	1309	625	1113	1103	1228	1143
LOC100711622	1198	1395	2578	1137	934	1360	1328
LOC100698696	1538	1335	1459	1094	808	1334	1190
a1cf	1535	1795	4405	1163	1097	1183	1207
LOC100697843	582	876	382	1208	1193	1004	1160
kansl1	1193	1294	468	1095	1113	1115	1177
LOC100707859	583	1015	159	1351	1409	952	887
LOC100707452	826	911	269	1339	1043	1083	997
LOC100696180	723	1300	67706	1009	704	461	1331
vezf1	1052	1103	566	1089	1119	1100	1124
LOC109199328	882	359	112	890	967	907	1432
dap	1111	1042	2775	1216	1052	1081	1090
LOC102079308	580	1138	210	1013	1064	1350	1296
atrnl1	959	1171	486	1072	1077	1101	1166
LOC100693084	836	691	691	1101	1221	953	853
LOC100709143	1394	1176	392	1018	1046	962	1446
LOC100695571	871	1554	807	1074	1243	1019	1278
arih1	999	1152	572	1260	1053	1081	1018
LOC100691730	698	1499	328	1219	820	857	1301
egfr	1145	1532	208	910	1049	1155	1489
chd7	1535	1245	593	1113	1113	1053	1071
s100a14	767	1014	528	1066	1194	1064	1090
vamp3	946	1065	555	1086	980	1351	1004
mpdz	1348	1337	234	1075	1178	1153	1042
LOC100698322	894	1043	559	1211	1103	950	1144
LOC100700081	809	782	649	1091	1173	1073	849
LOC100709923	1686	1333	498	1102	1017	1073	1513
axl	1151	1056	357	1285	1045	1132	929
LOC100709205	518	1225	487	437	1534	1512	1347
LOC100706335	1683	2995	824	2098	1150	718	462
cotl1	1606	626	509	1450	913	1024	808
arhgef11	1246	1260	689	1140	1078	1147	1126
tspan14	783	1266	433	938	758	1218	1512
LOC100702318	1646	1037	960	1365	983	1368	629
hspb8	997	881	647	794	1427	930	1251
tbc1d14	1096	1607	320	1111	1095	1144	1169
hsd17b14	617	1121	1059	1322	1480	882	980
LOC100708533	878	1324	147	1255	1092	844	1345
nipsnap1	705	1560	1120	1029	914	1353	1409
LOC102079261	1555	2034	1013	1142	1520	861	715
LOC100710353	525	838	927	1120	1124	930	1105
LOC100693469	731	1217	2338	1506	978	959	1238
LOC100708172	1380	1429	633	1064	946	1226	1413
lrp5	1225	1636	437	1025	1261	1373	1232
LOC100689759	1250	1614	340	1391	1073	1073	1097
LOC100712274	757	1112	758	1045	1125	1147	1185
LOC100690566	814	994	415	1043	1130	1116	1207
nbeal1	1156	1269	685	1155	1107	1257	1138
LOC100704274	648	1084	197	1365	838	908	975
LOC102082279	1235	1586	128	1222	1396	960	893
letm1	1498	1260	586	1134	965	1239	1048
vgll4	917	1033	331	1200	1026	1055	1140
LOC100698988	1197	1226	602	1149	1063	1072	1194
mmp2	449	873	209	974	1102	1090	904
ep400	1337	1170	527	1133	1081	1111	1099
idh3b	1056	1210	416	1181	1086	1140	1068
LOC100694323	1006	1305	606	1088	1128	987	1310
ppp4r3b	1082	1168	846	1027	1092	1140	1100
shc1	994	1043	349	1202	1037	1100	1130
LOC100702832	834	995	362	1086	1088	989	1047
LOC100708196	901	1023	492	1205	1157	918	985
ckap5	1239	1145	420	1169	1114	1138	986
limk2	1176	1154	425	1194	1029	1024	1129
LOC100704141	1405	1406	445	1031	865	1179	1530
LOC100701703	890	1267	444	1145	1146	1168	1098
LOC100691708	807	726	356	1064	1015	1078	1104
LOC100691541	1255	1517	575	1117	976	1109	1242
LOC100701775	986	1002	557	1000	1140	1115	1133
pdcd6ip	965	1218	533	1281	997	944	1095
LOC100690688	1052	1362	329	1138	1149	997	1137
gtpbp4	914	1057	557	1103	1064	1076	1211
cmtm4	786	1178	212	961	954	1459	1268
LOC100706235	1270	1283	300	1202	1098	1003	1018
pno1	586	822	511	913	1197	1098	1207
LOC100706665	1005	1297	425	1080	1053	1143	1156
bckdhb	831	1018	350	1031	1179	1214	1178
ndufs7	804	1003	383	1178	1155	953	1087
cdc42	1013	1002	673	1235	1089	1039	972
ube2h	930	1362	819	1188	995	1182	1057
LOC100698815	622	1128	182	1226	923	1256	1066
tma7	755	823	492	1112	1189	970	1052
LOC100710350	666	1111	246	1332	834	1204	1235
LOC100690542	740	925	291	1050	1217	1054	1239
LOC102081269	1553	1946	262	1026	668	737	1326
dusp6	873	906	135	854	1505	1081	1026
ndufa3	386	776	291	876	1413	950	1225
kpna4	955	935	621	1110	1228	957	1084
cct6a	916	922	498	997	1068	1027	1090
atf4	1048	1163	465	1243	990	1035	997
LOC100698737	1076	1196	739	1201	1112	933	1085
far1	1418	1549	279	1161	982	1320	975
prpf39	1237	1026	633	1100	1090	1067	1036
mcee	1411	1554	803	992	1020	1258	1173
LOC100705167	1024	1189	531	1185	1042	990	1233
LOC100709574	909	1077	578	1226	949	1083	1147
myorg	966	1272	1122	1485	875	756	1266
LOC100695283	882	1707	268	1103	1034	1153	1177
LOC100694043	1256	1734	279	1172	775	1065	1173
LOC100708907	956	906	201	1303	1096	876	881
LOC100700187	1273	654	238	1694	873	550	598
col6a6	586	1036	360	864	1110	1050	1066
LOC100706301	2282	845	895	1291	1080	1113	218
LOC100701119	496	749	336	1115	1078	1029	1110
thoc2	1156	1143	612	1137	1035	1065	1073
LOC100706251	1004	1310	398	1201	1157	1047	1038
mfsd14a	1036	1023	679	1116	1157	1009	1087
rnf145	1092	1291	401	1194	1060	1052	1143
sptlc3	685	927	323	858	948	1284	1296
napa	835	1104	690	1078	1068	1028	1112
ndufs3	664	806	368	1214	1141	1022	957
LOC100700892	790	866	735	1163	1288	1013	1015
LOC100698873	654	784	321	1157	1112	900	950
tsku	1209	1591	1768	811	964	1331	1287
ssr1	1141	1001	1154	1219	1026	1025	982
LOC100712541	986	1408	1125	954	1066	1271	1285
eprs	1144	1031	561	1145	1145	1039	997
LOC100690250	915	797	528	1193	1014	979	971
LOC100708369	1047	1242	208	1168	1151	975	1093
eef2k	823	1606	569	890	1094	995	1242
esr2	1200	1178	841	905	1002	1324	1302
baz2b	1321	1310	452	1050	1107	1069	1112
frk	575	877	380	1133	1062	1062	991
kif26b	956	1396	201	1011	1160	977	1248
LOC100701757	1010	1290	373	1054	990	1045	1050
ulk2	922	1594	731	979	987	1267	1072
LOC100697295	1118	540	563	1267	1136	961	727
scpep1	635	1102	585	1102	1227	1099	931
LOC100711605	1393	1709	1713	1079	1010	1135	1238
LOC100711031	644	1201	525	870	1062	1209	1249
LOC100696505	982	1061	680	1087	1008	1119	1143
entpd1	973	1250	427	1025	948	1150	1097
LOC100710799	638	1487	140	1188	967	1091	1280
mavs	867	988	152	1281	1081	984	1145
pipox	1062	906	2493	869	873	1296	1442
LOC100689723	739	1267	478	997	983	1079	1199
LOC100697286	868	893	448	1081	1100	992	1105
LOC100703626	654	1013	204	1026	1046	929	936
LOC100710599	746	1155	1547	760	1231	856	1437
LOC100705935	1093	1012	810	1168	1052	1115	959
hint1	608	748	553	987	1102	1091	1079
scrn2	687	1079	178	920	987	1130	1216
aass	1196	868	936	1015	1070	1605	1439
LOC102075686	867	1104	754	1112	1061	1068	1084
lgr4	1045	1205	675	1069	1028	959	1072
ppm1a	1210	1277	1014	1097	994	1106	1113
nr2f1	847	1143	588	1068	948	869	1057
supt6h	1114	1096	673	990	1071	1077	1076
snx17	1153	1186	484	1118	783	1228	1186
socs3	749	802	209	833	1275	1414	701
LOC100691362	16	249	98	2845	360	1310	157
kyat3	2060	2034	316	1290	1091	717	1048
atp5pd	542	854	602	1037	1054	939	1183
LOC100709084	756	854	448	1212	1035	954	1068
LOC100698325	861	822	471	912	1135	1214	1022
LOC100691497	713	973	267	871	1187	1244	995
LOC100691908	1146	1287	435	534	1362	1477	738
tp53inp1	1278	1539	1584	1167	915	1006	1244
LOC100706881	844	816	398	1094	1093	992	986
LOC100705530	555	826	407	999	1121	1119	1030
LOC100695201	1084	1176	545	1017	1070	1096	1116
gnl2	669	973	894	959	1067	1087	1073
LOC100690783	1781	1271	972	1143	1085	925	1044
retreg3	704	949	1168	1061	1048	1228	1089
LOC100696988	683	908	738	1032	1029	1132	1081
itpr2	1008	1061	419	1122	971	1001	1023
LOC100701797	507	1452	3614	955	1254	1213	1040
LOC100712260	813	1058	547	1156	1013	1026	1008
LOC100708039	513	682	142	995	724	720	1205
LOC100699966	757	899	102	1439	1233	781	741
LOC100690850	1196	1501	864	1220	997	1019	764
LOC100699797	739	1263	700	917	1257	1168	1038
sash1	1029	1131	325	1000	1050	999	1043
slc7a9	1211	1526	255	658	737	1165	1582
LOC100695822	565	879	193	1038	903	912	1184
LOC100693807	1151	917	336	970	1455	488	1105
rock1	1045	1019	500	1042	1055	1109	1016
larp1	1310	1225	850	978	1171	1048	1023
map3k3	962	1205	355	1077	1045	861	1149
dlg5	826	1056	204	914	1417	1035	1032
LOC100701163	825	963	1672	1089	1115	1010	946
smg5	1018	1026	1050	1001	1149	1041	976
slco2b1	722	724	321	1192	1103	912	796
LOC100693661	458	810	196	1132	1028	809	981
LOC100693780	1008	1210	554	1090	910	1110	1236
gcn1	1220	1135	358	1128	1007	976	1070
rab5a	719	924	580	1113	981	1012	1073
depdc7	635	793	145	970	1119	1142	1088
tcf3	923	1041	475	1067	1069	1101	986
LOC100700436	719	869	209	1007	1263	1008	1205
ifrd1	856	1024	1118	1135	1023	1044	995
LOC109195683	354	2120	448	1147	327	993	1053
LOC100697248	814	889	420	1011	1038	1172	1076
LOC112842548	244	607	954	2296	1126	543	360
LOC102080184	1205	1113	485	1127	999	1026	1030
LOC100711919	871	1001	612	1017	1054	1084	1104
gnb1	1200	925	452	1231	1054	954	932
l2hgdh	717	903	1573	936	921	1339	1182
tp53bp2	1037	1055	349	1204	782	1157	1184
itgb4	995	1142	186	1077	991	1082	1161
LOC100691504	399	836	76	559	1526	1332	744
eif2s2	1028	944	504	994	1058	1075	891
LOC100706096	622	862	423	1073	1015	902	1226
kars	1068	1387	656	1050	953	1070	1123
ppp1r9a	1102	967	237	1054	940	1196	1109
LOC100703857	748	1043	527	1077	989	893	1109
LOC100707918	1017	1110	554	1124	1033	1032	968
psmb4	824	964	445	1032	1090	972	871
id1	703	782	431	932	1315	907	901
agpat3	951	1100	1623	1117	951	1131	966
LOC100705366	999	957	362	1054	956	1082	1082
vps4b	809	870	528	1042	1040	1063	931
LOC112847287	83	1818	40	845	1073	1403	1054
LOC100697455	372	830	39	939	853	1106	864
LOC100691030	540	897	362	781	1203	1534	1050
trak1	772	1047	413	1082	908	989	1059
LOC100704673	981	1235	818	1059	911	1010	1020
mrc2	630	938	473	1085	749	950	922
LOC100707201	1076	1089	598	1148	1057	928	1034
LOC102079701	608	888	167	1015	1006	891	816
LOC100691498	976	920	705	995	1058	1044	969
LOC100696374	728	1187	579	1093	959	997	1052
rbm33	1331	1287	525	1006	991	1028	1120
LOC100699941	689	495	38136	1146	1018	768	1062
sub1	643	802	483	878	1078	1164	1136
LOC100705539	452	968	147	990	1033	1180	942
LOC100703532	948	915	230	1093	959	974	1049
LOC100706888	1257	1105	712	1099	1005	981	986
LOC100698572	932	802	189	1005	978	1001	1015
LOC100709921	1193	1235	1732	1043	1017	1143	1071
LOC100709989	1140	1187	562	1101	1003	1009	1073
sdhc	541	955	445	1004	1167	840	1073
rpn2	983	802	1189	1196	973	891	1067
LOC100706816	812	1066	542	1124	992	924	1010
LOC100691722	941	861	350	1066	934	959	920
eif4h	624	803	507	1028	1100	950	959
ndufb2	435	768	328	1085	1132	891	1011
dgcr2	675	795	375	828	1090	898	1099
lrpap1	803	932	318	951	1040	1007	1140
adamts1	934	814	93	672	1569	1068	1260
LOC100708914	924	1047	627	1216	906	979	1081
LOC100711257	729	929	580	1002	984	1022	1033
bri3	760	817	947	1215	954	1053	916
LOC100702127	994	1037	484	889	986	1027	1274
slc12a4	770	1042	1193	907	1075	998	1058
fbxl3	540	959	480	727	980	1094	1358
rapgef2	875	931	435	1053	1057	884	1068
LOC109203505	291	723	685	886	1369	1333	56
eif5	1038	1128	952	944	916	1104	1038
ppp1cc	724	878	443	1006	935	984	1058
lrch1	1062	1268	511	1084	948	965	992
c6	613	900	789	1103	878	994	745
synj1	1042	942	464	902	1060	1091	1070
gak	1028	1051	286	1090	978	1025	955
LOC106097024	529	859	739	1092	937	802	976
LOC100700743	782	947	451	1150	1108	823	947
LOC100534433	666	1337	184	1530	650	1033	958
acad11	859	1007	985	1019	903	1101	1151
LOC100534398	817	956	611	1086	925	1024	1011
LOC100711292	1057	949	576	1177	943	957	852
LOC100696563	634	932	465	970	955	941	1131
chpt1	773	1046	1061	1056	1044	1101	1031
gnb4	929	884	382	1153	792	1046	936
ttc7b	719	1117	336	1201	1082	928	876
tpd52l1	750	847	339	1049	1033	931	1122
plcb3	1134	1051	761	1048	978	968	1027
phlpp2	818	1099	253	1009	1274	833	1049
pxmp2	595	836	1019	1002	1055	898	1191
LOC100694804	688	1032	104	1009	1061	806	1011
LOC100691117	995	1004	851	771	850	1284	1297
LOC100693507	763	886	835	1066	930	1269	952
LOC100694393	931	957	454	1085	988	961	996
LOC100706045	939	1013	1200	979	987	1062	942
LOC100700725	1064	1159	449	1064	887	1040	1030
LOC100703660	942	867	376	1032	773	1314	1011
tie1	527	779	523	966	1024	1111	988
fam199x	792	850	437	944	1055	992	1002
tekt4	729	1066	189	1112	863	769	1021
sema6d	873	956	194	1060	947	1050	998
clcn2	1730	2049	277	987	820	1200	996
gpsm1	553	1015	452	758	1248	1071	1083
dock8	959	744	578	1123	895	903	962
slc28a3	1335	985	180	763	870	1085	1416
LOC100701752	875	618	9054	956	923	1435	1165
dcn	327	933	100	793	972	904	890
LOC100704930	741	992	614	977	848	1017	797
slc41a1	315	378	228	740	1463	1234	1243
kdr	593	895	612	831	1138	1029	989
LOC100704372	900	717	383	1155	898	895	987
LOC100706586	977	1136	182	1135	936	946	975
LOC100705434	702	979	355	979	1051	803	857
sh3tc1	1415	524	139	354	1841	982	1066
mfsd4a	188	327	57	558	1412	1237	1394
coq10b	814	920	643	965	1138	1046	973
arhgef6	870	777	518	1141	857	893	862
LOC100693061	1456	1562	238	1097	804	822	1297
LOC100692598	510	995	3016	860	923	965	1161
mtm1	894	1039	569	1040	917	1002	963
LOC100689750	736	915	543	898	875	1090	1073
LOC100692860	501	1004	2649	821	1039	1041	1143
LOC100707971	836	1011	812	966	935	1104	1053
dnmbp	1012	1078	339	997	905	952	1048
slc30a4	920	1078	512	1115	937	911	1097
LOC100709006	646	921	326	975	837	921	1367
LOC100703095	1067	989	419	1124	886	946	1078
eml4	936	965	632	1068	896	852	999
LOC100710426	416	500	598	1045	994	1207	1285
LOC100696750	818	747	483	1025	1022	945	975
LOC100710339	993	1339	2853	942	997	989	1224
LOC100707289	534	868	111	688	1120	990	665
LOC100690652	959	874	142	1001	1141	848	1069
sbno1	1008	1064	503	993	1019	984	878
arpc2	822	735	435	1338	882	857	832
paxbp1	788	886	438	869	1088	872	1055
ndufs6	489	756	308	1014	1200	767	933
[truncated: 36,906 more rows]
