# Supplementary material for: Anaerobic bacteria Cetobacterium sp. nov C33 plays a crucial role in the intestinal microbial balance and regulation of gene expression to immune and metabolic responses in Nile tilapia
Source: PLoS One. 2026 May 7;21(5):e0344851. doi: 10.1371/journal.pone.0344851 (PMC13152124; doi:10.1371/journal.pone.0344851)
Supplement: S7 File — Desing. (TXT) [file pone.0344851.s009.txt]

sample	trataiment
Control_R2	CONTROL
Control_R3	CONTROL
Control_R4	CONTROL
Cetobact_R2	Cetobacterium
Cetobact_R3	Cetobacterium
Cetobact_R4	Cetobacterium
Cetobact_R5	Cetobacterium
