# Supplementary material for: Anaerobic bacteria Cetobacterium sp. nov C33 plays a crucial role in the intestinal microbial balance and regulation of gene expression to immune and metabolic responses in Nile tilapia
Source: PLoS One. 2026 May 7;21(5):e0344851. doi: 10.1371/journal.pone.0344851 (PMC13152124; doi:10.1371/journal.pone.0344851)
Supplement: S8 File — Metadata RNAseq. (XLSX) [file pone.0344851.s010.xlsx]

## Sheet: Sheet1
Sample_ID	Aquarium	Treatment	Probiotic
R42	17	T1	Control	Oreochromis niloticus	Oreochromis niloticus Control_R42				_1.fq.gz	_2.fq.gz	R42_1.fq.gz	R42_2.fq.gz
R47	23	T1	Control		Oreochromis niloticus Control_R47						R47_1.fq.gz	R47_2.fq.gz
R53	32	T1	Control		Oreochromis niloticus Control_R53						R53_1.fq.gz	R53_2.fq.gz

## Sheet: Sheet1 (2)
Sample_ID	Aquarium	Treatment	Probiotic
R57	37	T1	Cetobacterium Diet	Oreochromis niloticus	Oreochromis niloticus Cetobacterium Diet_R57				_1.fq.gz	_2.fq.gz	R57_1.fq.gz	R57_2.fq.gz
R58	38	T1	Cetobacterium Diet		Oreochromis niloticus Cetobacterium Diet_R58						R58_1.fq.gz	R58_2.fq.gz
R59	39	T1	Cetobacterium Diet		Oreochromis niloticus Cetobacterium Diet_R59						R59_1.fq.gz	R59_2.fq.gz
R60	40	T1	Cetobacterium Diet		Oreochromis niloticus Cetobacterium Diet_R60						R60_1.fq.gz	R60_2.fq.gz

## Sheet: Sheet3
Sample	Acuario	Treatment	Probiotic
R42	17	T1	Control
R47	23	T1	Control
R53	32	T1	Control
R57	37	T8	Cetobacterium
R58	38	T8	Cetobacterium
R59	39	T8	Cetobacterium
R60	40	T8	Cetobacterium

## Sheet: Hoja2
Sample	Acuario	Treatment		Archivo	Archivo	Sample ID
R42	17	T1	Control	R42_1.fq.gz	R42_2.fq.gz	TCD1
R47	23	T1	Control	R47_1.fq.gz	R47_2.fq.gz	TCD2
R53	32	T1	Control	R53_1.fq.gz	R53_2.fq.gz	TCD3
R57	37	T8	Cetobacterium	R57_1.fq.gz	R57_2.fq.gz	TC33D1
R58	38	T8	Cetobacterium	R58_1.fq.gz	R58_2.fq.gz	TC33D2
R59	39	T8	Cetobacterium	R59_1.fq.gz	R59_2.fq.gz	TC33D3
R60	40	T8	Cetobacterium	R60_1.fq.gz	R60_2.fq.gz	TC33D4
